# Supplementary material for: Low UV-C stress modulates Chlamydomonas reinhardtii biomass composition and oxidative stress response through proteomic and metabolomic changes involving novel signalers and effectors
Source: Biotechnol Biofuels. 2020 Jun 19;13:110. doi: 10.1186/s13068-020-01750-8 (PMC7305600; doi:10.1186/s13068-020-01750-8)
Supplement: Supplementary file 1 — Additional file 1: Table S1. Physiological parameters related to photosynthesis –chlorophyll a (Chl a), chlorophyll b (Chl b), carotenoids (Car), total chlorophyll content (Chl a + b), Fv/Fm and Chla/b ratios-, culture total biomass-average cell density (cell/mL) and fresh weight per mL of culture (FW)-, biomass composition-Lipid weight (LW), starch, soluble sugars, free amino acids and phenolics abundance- and oxidative stress-related malondialdehyde (MDA) content. Pigment (Chl a, Chl b, Car), biomass composition measures (LW, starch, free amino acids, soluble sugars and phenolics) and MDA abundance were expressed as µmol, mg and nmol per mg of FW respectively. For each parameter is represented the harvesting time mean and SD. Significative differences were detected through a one-way ANOVA (⍺ = 0.05) over z-centered data. Tukey HSD post hoc test (⍺ = 0.05) was performed in order define differences between the different harvesting times. Table S2: List of the 885 quantified proteins with their abundances estimated by the integration of precursor’s areas. Protein are designated with their respective Chlamydomonas JGI v5.5, Viridiplantae-UniProt or Augustus database accession. Percent of coverage, number of unique peptides used for identification, residues and protein molecular weight are indicated. Displayed data underwent filtering, imputation and sample abundance-based balancing. The mean abundance ± SD for each sampling time is indicated as well as their ANOVA p- and q-values (5% FDR), and the post hoc Tukey HSD test p-values calculated over Log10 transformed data. Deflines, symbols and MapMan bins were manually curated. Table S3: List of the 68 quantified metabolites. Metabolite names were included along their Golm metabolome database identifiers used as the main names of uncharacterized compounds. Retention time (RT) was included along the mass/charge ratios (m/z 1 and m/z 2) of the two most characteristic fragmentation ions for each compound. Metabolite abundan [file 13068_2020_1750_MOESM1_ESM.xlsx]

## Sheet: Table S1
Table S1. Physiological parameters related to photosynthesis –chlorophyll a (Chl a), chlorophyll b (Chl b), carotenoids (Car), total chlorophyll content (Chl a+b), Fv/Fm and Chla/b ratios–, culture total biomass –average cell density (cell/mL) and fresh weight per mL of culture (FW)–, biomass composition –Lipid weight (LW), starch, soluble sugars, free amino acids and phenolics abundance– and oxi…
														ANOVA		Tukey HSD
Parameters			0 hours				5 hours				24 hours			p-value	T1-Ctl	T2-Ctl	T2-T1
Fv/Fm		0.6133	±	0.0058		0.5327	±	0.0174		0.5377	±	0.0275		0.0035	0.0049	0.0068	0.9453
Chl a		0.008	±	0.0006		0.0071	±	0.0001		0.0068	±	0.0007		0.0593	0.1465	0.0586	0.7595
Chl b		0.0071	±	0.0004		0.0064	±	0.0001		0.0061	±	0.0005		0.0448	0.105	0.0465	0.7993
Car		1.0004	±	0.0547		0.8995	±	0.0226		0.8642	±	0.0764		0.0567	0.1471	0.0552	0.7313
Chl a + b		0.0152	±	0.001		0.0135	±	0.0002		0.0129	±	0.0012		0.0522	0.1264	0.0527	0.7761
Chl a/b		1.1253	±	0.0171		1.1177	±	0.0122		1.1046	±	0.0159		0.3134	0.8196	0.2926	0.5741
Cell/mL		490667	±	6027.71		468000	±	6000		521667	±	577.35		0	0.0032	0.0006	0
FW (mg/mL)		3.0426	±	0.0844		3.1214	±	0.0106		3.6273	±	0.0909		0.0001	0.4244	0.0001	0.0003
MDA		0.0327	±	0.0025		0.037	±	0.004		0.0333	±	0.0038		0.3311	0.348	0.9705	0.4529
LW		0.0663	±	0.0001		0.0689	±	0.0023		0.0668	±	0.0013		0.1768	0.1841	0.9236	0.2958
Starch		0.0181	±	0.0023		0.0266	±	0.0034		0.0247	±	0.0039		0.0416	0.042	0.1051	0.7545
Soluble sugars		3.7132	±	0.4806		2.6104	±	0.2878		2.7555	±	0.4673		0.0362	0.0422	0.0712	0.908
Free amino acids		0.005	±	0.0013		0.0104	±	0.0023		0.0093	±	0.003		0.063	0.0658	0.1353	0.8415
Phenolics		0.0013	±	0.0001		0.0012	±	0.0001		0.0013	±	0.0001		0.3981	0.4074	0.5357	0.9644

## Sheet: Table S2
Table S2: List of the 885 quantified proteins with their abundances estimated by the integration of precursor’s areas. Protein are designated with their respective Chlamydomonas JGI v5.5, Viridiplantae-UniProt or Augustus database accession. Percent of coverage, number of unique peptides used for identification, residues and protein molecular weight are indicated. Displayed data underwent filteri…
	Σ# Unique	%				Mean		SD		Mean		SD		Mean		SD		ANOVA	B-H		Tukey HSD
Accession	Pep	Coverage	# AAs	MW [kDa]			0 hours				5 hours				24 hours			p-value	q-value	T1-Ctl	T2-Ctl	T2-T1	Defline	Gene symbol	Mapman bincode	Mapman description
Cre07.g344400.t1.2	10	40.1	509	54304		5.52182e+07	±	2.41193e+06		3.06701e+07	±	4.66061e+06		2.66866e+07	±	2.88208e+07		0.186	0.242	0.649	0.166	0.496	(1 of 3) 1.1.1.95 - Phosphoglycerate dehydrogenase / Phosphoglyceric acid dehydrogenase		4.	Amino acid metabolism.
Cre07.g344550.t1.2	6	30.8	513	54374		1.79409e+06	±	386252		5.59816e+06	±	217203		3.88326e+06	±	2.37676e+06		0.082	0.125	0.07	0.4	0.398	(1 of 3) 1.1.1.95 - Phosphoglycerate dehydrogenase / Phosphoglyceric acid dehydrogenase		4.	Amino acid metabolism.
Cre10.g454150.t1.2	1	8.3	169	17273		328135	±	464053		1.56779e+06	±	506519		0	±	0		0.024	0.051	0.095	0.483	0.021	Possible serine acetyltransferase or galactoside O-acetyltransferase	SAT3	4.	Amino acid metabolism.
Cre01.g004300.t1.2	2	5	578	64898		1.99386e+06	±	582495		0	±	0		0	±	0		0	0	0	0	1	Asparagine synthase	ASN1	4.1.2.1.1	Amino acid metabolism.biosynthesis.aspartate family.asparagine.glutamine-dependent asparagine synthetase
Cre09.g389689.t1.1	5	18.6	370	39934		1.86662e+07	±	4.95889e+06		1.66198e+07	±	9.36846e+06		2.99781e+07	±	6.41754e+06		0.269	0.325	0.82	0.508	0.252	Aspartate semialdehyde dehydrogenase	ASD1	4.1.2.2.2	Amino acid metabolism.biosynthesis.aspartate family.aspartate-derived amino acids.aspartate-semialdehyde dehydrogenase
Cre18.g749447.t2.1	12	13.8	923	99038		4.68781e+06	±	3.14598e+06		1.41151e+07	±	4.91348e+06		1.13209e+07	±	9.04642e+06		0.252	0.308	0.23	0.558	0.729	Bifunctional aspartate kinase/homoserine dehydrogenase	AHD1	4.1.2.2.4	Amino acid metabolism.biosynthesis.aspartate family.aspartate-derived amino acids.bifunctional homoserine dehydrogenase and aspartate kinase
Cre01.g055453.t1.1	4	11.2	492	52898		2.57903e+06	±	652983		156327	±	221080		0	±	0		0.015	0.037	0.06	0.014	0.483	Acetolactate synthase, small subunit	ALS2	4.1.2.2.8.3.2	Amino acid metabolism.biosynthesis.aspartate family.aspartate-derived amino acids.isoleucine.acetolactate synthase complex.regulatory subunit
Cre03.g206600.t1.2	7	15.1	604	64232		5.94177e+06	±	3.11575e+06		4.13699e+06	±	1.40094e+06		5.3769e+06	±	570750		0.795	0.823	0.896	0.972	0.784	Acetohydroxyacid dehydratase	AAD1	4.1.2.2.8.5	Amino acid metabolism.biosynthesis.aspartate family.aspartate-derived amino acids.isoleucine.dihydroxy-acid dehydratase
Cre10.g434750.t1.2	7	11.9	555	60212		1.06858e+07	±	6.06697e+06		2.20836e+07	±	7.8227e+06		2.37469e+07	±	1.75211e+07		0.327	0.383	0.344	0.447	0.971	Acetohydroxy acid isomeroreductase	AAI1	4.1.2.2.8.4	Amino acid metabolism.biosynthesis.aspartate family.aspartate-derived amino acids.isoleucine.ketol-acid reductoisomerase
Cre05.g245900.t1.2	2	7.8	396	42527		2.45333e+06	±	593735		4.44002e+06	±	1.48858e+06		5.66662e+06	±	2.12292e+06		0.158	0.214	0.325	0.152	0.82	Branched-chain amino acid aminotransferase	BCA2	4.1.2.2.8.6	Amino acid metabolism.biosynthesis.aspartate family.aspartate-derived amino acids.isoleucine.valine/leucine/isoleucine aminotransferase
Cre05.g237400.t1.2	4	15.7	318	34338		2.99744e+06	±	948964		3.19425e+06	±	4.51735e+06		1.11056e+07	±	6.6186e+06		0.099	0.146	0.159	0.968	0.116	Diaminopimelate epimerase	DAE1	4.1.2.2.3.4	Amino acid metabolism.biosynthesis.aspartate family.aspartate-derived amino acids.lysine.diaminopimelate epimerase
Cre17.g734200.t1.2	5	14.5	441	47821		8.76774e+06	±	3.60412e+06		4.39463e+06	±	2.53044e+06		5.78322e+06	±	5.73094e+06		0.494	0.545	0.607	0.511	0.983	LL-diaminopimelate aminotransferase, putative	DPA1	4.1.2.2.3.3	Amino acid metabolism.biosynthesis.aspartate family.aspartate-derived amino acids.lysine.LL-diaminopimelate aminotransferase
Cre03.g180750.t1.2	19	32.6	815	86772		6.95666e+07	±	1.69186e+06		2.66037e+07	±	4.02468e+06		1.08011e+07	±	3.59999e+06		0	0	0.012	0	0.013	Cobalamin-dependent methionine synthase	METE	4.1.2.2.6.2.1	Amino acid metabolism.biosynthesis.aspartate family.aspartate-derived amino acids.methionine.L-homocysteine S-methyltransferase activities.cobalamine-independent methionine synthase
Cre10.g451900.t1.1	9	19.7	498	54413		1.51803e+07	±	1.74683e+06		1.92422e+07	±	5.99286e+06		1.26481e+07	±	8.70332e+06		0.488	0.541	0.975	0.615	0.499	Threonine synthase	THS1	4.1.2.2.7.1	Amino acid metabolism.biosynthesis.aspartate family.aspartate-derived amino acids.threonine.threonine synthase
Cre01.g021251.t1.1	3	9.8	508	55694		1.25596e+06	±	662056		108249	±	153087		225848	±	319398		0.171	0.228	0.212	0.226	0.999	Argininosuccinate lyase	ARG7	4.1.1.1.2.4	Amino acid metabolism.biosynthesis.glutamate family.glutamate-derived amino acids.arginine.argininosuccinate lyase
Cre09.g416050.t1.2	5	12.9	441	49021		3.5886e+06	±	738817		5.19253e+06	±	2.34867e+06		6.12475e+06	±	1.46422e+06		0.41	0.464	0.759	0.381	0.763	Argininosuccinate synthase	AGS1	4.1.1.1.2.3	Amino acid metabolism.biosynthesis.glutamate family.glutamate-derived amino acids.arginine.argininosuccinate synthetase
Cre08.g358580.t1.1	17	18.3	1177	128.18		1.45967e+07	±	5.38152e+06		1.79312e+07	±	6.61314e+06		762905	±	1.07891e+06		0.042	0.077	0.999	0.063	0.059	Carbamoyl phosphate synthase, large subunit	CMP1	4.1.1.1.2.1.1	Amino acid metabolism.biosynthesis.glutamate family.glutamate-derived amino acids.arginine.carbamoyl phosphate synthetase dimer.large subunit
Cre06.g308500.t1.2	2	4.8	461	49527		2.09465e+06	±	826416		0	±	0		0	±	0		0	0	0	0	1	Carbamoyl phosphate synthase, small subunit	CMP2	4.1.1.1.2.1.2	Amino acid metabolism.biosynthesis.glutamate family.glutamate-derived amino acids.arginine.carbamoyl phosphate synthetase dimer.small subunit
Cre03.g146187.t1.1	6	20.6	383	41084		5.19656e+06	±	2.39441e+06		1.70992e+06	±	1.00368e+06		0	±	0		0	0	0.065	0	0	(1 of 1) 1.2.1.38 - N-acetyl-gamma-glutamyl-phosphate reductase / NAGSA dehydrogenase		4.1.1.1.1.3	Amino acid metabolism.biosynthesis.glutamate family.glutamate-derived amino acids.ornithine.N-acetylglutamate-5-phosphate reductase
Cre16.g669550.t1.2	3	5.4	721	75674		0	±	0		1.83376e+06	±	496054		234679	±	331886		0.02	0.046	0.018	0.483	0.079	Cystathionine beta-lyase	METC	4.1.1.1.4.2.1	Amino acid metabolism.biosynthesis.glutamate family.glutamate-derived amino acids.proline.alternative pathway.pyrroline-2-carboxylate reductase
Cre03.g154550.t1.1	3	14.9	276	28455		2.09184e+06	±	1.34042e+06		4.34983e+06	±	1.70299e+06		7.99927e+06	±	400042		0.092	0.138	0.327	0.08	0.537	Pyrroline-5-carboxylate reductase	PCR1	4.1.1.1.4.1.2	Amino acid metabolism.biosynthesis.glutamate family.glutamate-derived amino acids.proline.main pathway.pyrroline-5-carboxylate reductase
Cre03.g146527.t1.1	5	11.9	664	68737		4.64937e+06	±	543603		1.18301e+07	±	4.84137e+06		1.61523e+07	±	1.01874e+07		0.122	0.172	0.214	0.131	0.922	Glutamic-gamma-semialdehyde dehydrogenase	GSD1	4.1.1.1.4.1.1	Amino acid metabolism.biosynthesis.glutamate family.glutamate-derived amino acids.proline.main pathway.pyrroline-5-carboxylate synthetase
Cre09.g410650.t2.1	3	13.6	242	26105		1.28284e+06	±	606680		0	±	0		250304	±	353984		0.024	0.051	0.021	0.095	0.484	N-5-phosphoribosyl-ATP transferase	HIS1	4.1.1.2.2	Amino acid metabolism.biosynthesis.glutamate family.histidine.ATP phosphoribosyl transferase
Cre02.g077350.t1.2	1	4.1	434	46124		1.58775e+06	±	23454.4		1.48647e+06	±	1.25176e+06		0	±	0		0	0	0.657	0	0	Histidinol dehydrogenase	HDH1	4.1.1.2.9	Amino acid metabolism.biosynthesis.glutamate family.histidine.histidinol dehydrogenase
Cre11.g481500.t1.2	2	9.3	441	45.85		1.67397e+06	±	468855		1.79494e+06	±	1.72629e+06		0	±	0		0	0	0.726	0	0	Imidazole glycerol phosphate synthase	HIS7	4.1.1.2.5	Amino acid metabolism.biosynthesis.glutamate family.histidine.imidazoleglycerol-phosphate synthase
Cre09.g394550.t1.2	5	24.1	348	38488		3.54731e+06	±	2.42795e+06		1.13865e+07	±	1.37519e+06		1.98591e+07	±	8.15173e+06		0.045	0.081	0.112	0.045	0.756	ribose-phosphate pyrophosphokinase	RPPK2	4.1.1.2.1	Amino acid metabolism.biosynthesis.glutamate family.histidine.ribose-phosphate diphosphokinase
Cre07.g325400.t1.2	6	16.8	400	42811		2.82458e+06	±	607140		2.12594e+07	±	4.57943e+06		3.5542e+07	±	8.78208e+06		0	0	0	0	0.131	Isopropylmalate dehydrogenase	LEU3	4.1.3.2.5.3	Amino acid metabolism.biosynthesis.pyruvate family.pyruvate-derived amino acids.leucine.3-isopropylmalate dehydrogenase
Cre01.g004500.t1.2	6	17.9	487	52803		8.32863e+06	±	5.39926e+06		1.57897e+07	±	452097		5.54113e+06	±	5.83399e+06		0.163	0.219	0.536	0.542	0.143	Isopropylmalate dehydratase, large subunit	LEU1	4.1.3.2.5.2.1	Amino acid metabolism.biosynthesis.pyruvate family.pyruvate-derived amino acids.leucine.isopropylmalate isomerase dimer.large subunit
Cre06.g252650.t1.2	3	31.3	214	23387		2.13749e+07	±	8.89373e+06		6.734e+06	±	5.06402e+06		1.41337e+07	±	9.67898e+06		0.358	0.413	0.332	0.788	0.666	Isopropylmalate dehydratase, small subunit	LEU1S	4.1.3.2.5.2.2	Amino acid metabolism.biosynthesis.pyruvate family.pyruvate-derived amino acids.leucine.isopropylmalate isomerase dimer.small subunit
Cre07.g331550.t1.2	3	10.6	405	44129		3.16523e+06	±	2.74025e+06		1.00037e+06	±	125207		4.20878e+06	±	2.6281e+06		0.252	0.308	0.583	0.699	0.228	Phosphoserine aminotransferase	PST1	4.1.4.1.2	Amino acid metabolism.biosynthesis.serine family.non-photorespiratory serine.phosphoserine aminotransferase
Cre06.g261800.t1.2	8	27.3	374	40.5		4.29062e+06	±	1.40441e+06		6.70288e+06	±	1.80412e+06		7.68063e+06	±	4.21994e+06		0.394	0.448	0.478	0.435	0.996	Prephenate dehydratase		4.1.5.2.5	Amino acid metabolism.biosynthesis.shikimate family.phenylalanine and tyrosine.arogenate dehydratase (ADT)
Cre08.g380201.t1.1	4	8.7	566	59273		891478	±	631875		59877	±	84678.9		0	±	0		0.017	0.041	0.066	0.016	0.487	Putative dehydroquinate dehydratase/shikimate:NADP oxidoreductase	SHKD1	4.1.5.1.3	Amino acid metabolism.biosynthesis.shikimate family.shikimate pathway.3-dehydroquinate dehydratase and shikimate dehydrogenase
Cre03.g145747.t1.1	3	9.2	411	43869		517003	±	731152		1.51065e+06	±	186954		660510	±	934102		0.225	0.282	0.276	1	0.281	Chorismate synthase		4.1.5.1.6	Amino acid metabolism.biosynthesis.shikimate family.shikimate pathway.chorismate synthase
Cre10.g436350.t1.1	3	12	332	36555		1.36589e+06	±	694655		184297	±	260635		992869	±	1.40413e+06		0.22	0.278	0.258	0.292	0.994	Shikimate kinase	SHKF1	4.1.5.1.4	Amino acid metabolism.biosynthesis.shikimate family.shikimate pathway.shikimate kinase
Cre12.g528700.t1.2	2	16.6	296	30996		1.0099e+06	±	1.42822e+06		438511	±	620148		405372	±	573283		0.999	0.999	0.999	0.999	1	Tryptophan synthetase alpha subunit	TRPA1	4.1.5.3.5.1	Amino acid metabolism.biosynthesis.shikimate family.tryptophan.tryptophan synthase complex.alpha subunit
Cre12.g554953.t1.1	2	11.2	277	28686		1.43695e+06	±	105983		0	±	0		0	±	0		0	0	0	0	1	Electron transfer flavoprotein beta subunit	ETF2	4.2.7.8.1.2	Amino acid metabolism.degradation.branched-chain amino acid.acyl-CoA dehydrogenase oxidation.ETF electron transfer flavoprotein complex.beta subunit
Cre06.g278098.t1.1	1	1.9	790	82188		0	±	0		3.40174e+06	±	272724		2.3053e+06	±	472625		0	0	0	0	0.051	Methylcrotonoyl-CoA carboxylase alpha subunit		4.2.7.5.1.1	Amino acid metabolism.degradation.branched-chain amino acid.leucine.methylcrotonoyl-CoA carboxylase complex.alpha subunit
Cre03.g181200.t1.2	3	6.7	610	63807		497521	±	703600		1.74735e+06	±	1.64865e+06		0	±	0		0.033	0.064	0.13	0.492	0.029	(1 of 1) K01969 - 3-methylcrotonyl-CoA carboxylase beta subunit (E6.4.1.4B)		4.2.7.5.1.2	Amino acid metabolism.degradation.branched-chain amino acid.leucine.methylcrotonoyl-CoA carboxylase complex.beta subunit
Cre16.g675650.t1.2	3	8.1	553	58.16		1.96173e+06	±	1.06406e+06		2.045e+06	±	2.09817e+06		0	±	0		0	0	0.801	0	0	Aldehyde dehydrogenase	ALD8	4.2.7.6.3	Amino acid metabolism.degradation.branched-chain amino acid.valine.methylmalonate-semialdehyde dehydrogenase
Cre06.g278148.t1.1	2	9.3	366	37185		6.40455e+06	±	1.29354e+06		2.29557e+06	±	1.06509e+06		5.44707e+06	±	4.30925e+06		0.198	0.254	0.178	0.691	0.487	(1 of 2) K18121 - glyoxylate/succinic semialdehyde reductase (GLYR)		4.2.2.3.1	Amino acid metabolism.degradation.gamma-aminobutyrate (GABA).gamma-hydroxybutyrate formation.bifunctional gamma-hydroxybutyrate dehydrogenase and glyoxylate reductase
Cre01.g036850.t1.2	1	3.5	597	65547		148000	±	38757.9		0	±	0		0	±	0		0	0	0	0	1	Proline dehydrogenase	PDY1	4.2.3.1	Amino acid metabolism.degradation.proline.proline dehydrogenase
Cre17.g725350.t2.1	2	6.4	486	52897		1.08064e+06	±	65439.1		0	±	0		0	±	0		0	0	0	0	1	Glucosidase IIb	GLC2B	3.	Carbohydrate metabolism.
Cre17.g732300.t1.2	1	2.1	518	54883		573015	±	274234		0	±	0		0	±	0		0	0	0	0	1	Galactose kinase	GAL1	3.7.1	Carbohydrate metabolism.galactose metabolism.D-galactokinase
Cre02.g141400.t1.2	8	15.9	610	67536		6.23811e+06	±	2.16051e+06		1.49143e+07	±	5.6406e+06		1.2088e+07	±	4.7489e+06		0.221	0.279	0.219	0.381	0.892	Phosphoenolpyruvate carboxykinase	PCK1	3.11.1	Carbohydrate metabolism.gluconeogenesis.phosphoenolpyruvate carboxykinase
Cre17.g734548.t1.1	6	10.2	950	103.21		3.38702e+06	±	464445		7.66743e+06	±	2.15404e+06		9.53066e+06	±	7.45815e+06		0.247	0.304	0.294	0.313	0.999	Pyruvate phosphate dikinase		3.11.2.1	Carbohydrate metabolism.gluconeogenesis.pyruvate orthophosphate dikinase activity.pyruvate orthophosphate dikinase
Cre04.g214502.t1.1	2	7.2	349	38917		1.1094e+06	±	390539		885437	±	1.2522e+06		751089	±	1.0622e+06		0.267	0.323	0.326	0.322	1	UDP-D-glucose/UDP-D-galactose 4-epimerase 5	UGE	3.8.8	Carbohydrate metabolism.nucleotide sugar biosynthesis.UDP-D-glucose 4-epimerase
Cre07.g357200.t1.2	2	5.2	477	52493		2.5356e+06	±	1.65235e+06		1.7249e+06	±	704451		408991	±	578401		0.07	0.112	0.997	0.094	0.102	Similar to UDP-Glucose Dehydrogenase	UGD1	3.8.3.1	Carbohydrate metabolism.nucleotide sugar biosynthesis.UDP-D-glucuronic acid synthesis.UDP-D-glucose 6-dehydrogenase
Cre03.g169400.t1.2	1	4	328	36841		1.96771e+06	±	691854		0	±	0		0	±	0		0	0	0	0	1	UDP-glucuronic acid decarboxylase for UDP-Xylose synthesis	UXS1	3.8.5.1	Carbohydrate metabolism.nucleotide sugar biosynthesis.UDP-D-xylose synthesis.UDP-D-glucuronic acid decarboxylase
Cre13.g565800.t1.2	6	27.6	344	39358		7.66167e+06	±	4.0433e+06		0	±	0		0	±	0		0	0	0	0	1	UDP-Arabinosyl mutase. .	UPT1	3.8.7.3	Carbohydrate metabolism.nucleotide sugar biosynthesis.UDP-L-arabinose synthesis.UDP-L-arabinose mutase
Cre12.g526800.t1.2	4	12.4	490	53365		789380	±	179835		1.92671e+06	±	769804		0	±	0		0	0	0.033	0	0	6-phosphogluconate dehydrogenase, decarboxylating	GND1	3.10.1.3	Carbohydrate metabolism.oxidative pentose phosphate pathway.oxidative phase.6-phosphogluconate dehydrogenase
Cre08.g362450.t1.2	1	4.2	706	77555		734642	±	182323		573496	±	226348		263170	±	372179		0.088	0.132	0.996	0.114	0.127	Alpha-amylase	AMYA2	3.2.2.3.1.1	Carbohydrate metabolism.starch metabolism.degradation.hydrolysis and phosphorolysis.amylase activities.alpha amylase
Cre07.g336950.t1.1	13	21.1	872	98295		2.59675e+07	±	7.59574e+06		2.5213e+07	±	1.24353e+07		1.04595e+07	±	6.2088e+06		0.115	0.165	0.97	0.134	0.18	Starch phosphorylase	PHO2	3.2.2.3.4	Carbohydrate metabolism.starch metabolism.degradation.hydrolysis and phosphorolysis.plastidial alpha-glucan phosphorylase
Cre12.g552200.t1.2	11	13.8	1010	114.09		4.86734e+06	±	716044		6.6735e+06	±	2.38776e+06		101560	±	143627		0.026	0.053	0.997	0.04	0.037	Starch phosphorylase	STA4	3.2.2.3.4	Carbohydrate metabolism.starch metabolism.degradation.hydrolysis and phosphorolysis.plastidial alpha-glucan phosphorylase
Cre03.g181500.t1.2	3	6.7	584	65753		1.36725e+06	±	202813		1.70009e+06	±	1.17922e+06		155272	±	219588		0.069	0.111	0.982	0.086	0.108	4-alpha-glucanotransferase	STA11	3.2.2.3.3	Carbohydrate metabolism.starch metabolism.degradation.hydrolysis and phosphorolysis.plastidial glucanotransferase
Cre17.g719900.t1.2	8	11	1211	127		3.68304e+06	±	533628		3.61315e+06	±	2.87131e+06		0	±	0		0	0	0.692	0	0	phosphoglucan water dikinase	PWD1	3.2.2.1.2	Carbohydrate metabolism.starch metabolism.degradation.phosphorylation.PWD phosphoglucan, water dikinase
Cre03.g188250.t1.2	7	21.8	514	55344		5.25885e+06	±	2.52615e+06		5.18497e+06	±	3.03421e+06		7.98011e+06	±	5.61198e+06		0.808	0.835	0.982	0.89	0.802	ADP-glucose pyrophosphorylase small subunit	STA6	3.2.1.3	Carbohydrate metabolism.starch metabolism.synthesis.ADP-glucose pyrophosphorylase
Cre13.g567950.t1.2	7	23.2	512	55613		1.06871e+07	±	5.47759e+06		1.02894e+07	±	7.59325e+06		504198	±	713043		0.045	0.081	0.998	0.062	0.067	ADP-glucose pyrophosphorylase large subunit	STA1	3.2.1.3	Carbohydrate metabolism.starch metabolism.synthesis.ADP-glucose pyrophosphorylase
Cre06.g278210.t1.1	14	33.1	562	60.63		1.61264e+07	±	5.31452e+06		2.53424e+07	±	5.07102e+06		1.98626e+07	±	2.03009e+07		0.489	0.541	0.955	0.644	0.486	Phosphoglucomutase	GPM1	3.2.1.2	Carbohydrate metabolism.starch metabolism.synthesis.plastidial phosphoglucomutase
Cre10.g444700.t1.1	3	3.5	868	98282		0	±	0		1.79386e+06	±	1.72273e+06		1.82662e+06	±	2.58324e+06		0.045	0.081	0.04	0.488	0.182	Starch Branching Enzyme	SBE3	3.2.1.5	Carbohydrate metabolism.starch metabolism.synthesis.starch branching enzyme
Cre17.g721500.t1.2	6	12	726	76617		1.71884e+06	±	566277		7.16291e+06	±	3.9183e+06		0	±	0		0	0	0.03	0	0	Granule-bound starch synthase I	STA2	3.2.1.4.5	Carbohydrate metabolism.starch metabolism.synthesis.starch synthase activities.granule-bound starch (amylose) synthase
Cre03.g175400.t2.1	7	14.8	644	71611		1.20738e+07	±	726195		1.42246e+07	±	6.94132e+06		7.53892e+06	±	3.56175e+06		0.328	0.384	0.995	0.412	0.369	Phosphoglucose isomerase	PGI1	3.1.2.4	Carbohydrate metabolism.sucrose metabolism.synthesis.cytosolic phosphoglucose isomerase
Cre04.g229700.t1.2	1	2.5	474	49833		504887	±	179760		0	±	0		0	±	0		0	0	0	0	1	UDP-glucose pyrophosphorylase	UGP1	3.1.2.6	Carbohydrate metabolism.sucrose metabolism.synthesis.cytosolic UDP-glucose pyrophosphorylase
Cre01.g045550.t1.2	2	5.7	406	42993		265625	±	375651		4.19027e+06	±	2.57975e+06		0	±	0		0.017	0.041	0.066	0.485	0.016	solute carrier family 35 protein	APE2	3.1.1.1	Carbohydrate metabolism.sucrose metabolism.triose-phosphate translocation.triose phosphate:phosphate translocator
Cre06.g269950.t1.2	8	14.8	817	90.23		7.85072e+06	±	3.00956e+06		229071	±	323955		0	±	0		0.013	0.033	0.049	0.012	0.484	Cell Division Cycle protein 48	CDC48	13.	Cell cycle.
Cre03.g199983.t1.1	1	5.7	314	35395		606940	±	180863		0	±	0		0	±	0		0	0	0	0	1	(1 of 1) PTHR11668//PTHR11668:SF257 - SERINE/THREONINE PROTEIN PHOSPHATASE // SUBFAMILY NOT NAMED	PP2A	13.4.1.2.3	Cell cycle.cytokinesis.preprophase microtubule organization.TON1-TRM-PP2A (TTP) preprophase band formation complex.PP2A-phosphatase catalytic component
Cre11.g477300.t1.1	10	17.4	585	64729		1.03365e+07	±	917653		6.35124e+06	±	2.96706e+06		3.33235e+06	±	2.22771e+06		0.09	0.135	0.526	0.079	0.331	Flagellar Associated Protein 8	FAP8	13.4.1.2.4	Cell cycle.cytokinesis.preprophase microtubule organization.TON1-TRM-PP2A (TTP) preprophase band formation complex.PP2A-phosphatase scaffolding component
Cre12.g483700.t2.1	13	42.1	382	44035		1.5766e+07	±	2.84932e+06		9.34359e+06	±	4.74548e+06		1.39317e+07	±	1.59638e+06		0.287	0.343	0.303	0.964	0.409	Chloroplast-targeted RNA-binding protein	RB38	13.5.1.5.2	Cell cycle.organelle machineries.DNA replication.single-stranded DNA (ssDNA) maintenance.OSB-type ssDNA-binding protein
Cre05.g233305.t2.1	1	6.1	313	32.67		2.38946e+06	±	878847		3.3519e+06	±	567070		0	±	0		0	0	0.343	0	0	(1 of 1) K07071 - uncharacterized protein (K07071)		13.5.2.2.10	Cell cycle.organelle machineries.organelle fission.plastid division.GC1/SulA regulator protein
Cre06.g278162.t1.1	2	5.9	443	47117		403198	±	570208		5.26691e+06	±	1.87635e+06		1.12407e+06	±	1.58968e+06		0.174	0.231	0.214	0.998	0.231	Pherophorin-chlamydomonas homolog 3	PHC3	21.	Cell wall.
Cre09.g396100.t1.2	1	8	175	18236		793202	±	1.12176e+06		2.8146e+06	±	1.02719e+06		1.24625e+06	±	1.76247e+06		0.223	0.28	0.273	1	0.282	Pherophorin-chlamydomonas homolog 15	PHC15	21.	Cell wall.
Cre01.g018800.t1.2	1	3.5	340	35506		347323	±	491190		1.19308e+06	±	1.68727e+06		111195	±	157253		0.993	0.999	0.998	0.998	0.992	Mitochondrial F1F0 ATP synthase subunit 6	ATP6	2.	Cellular respiration.
Cre01.g042750.t1.2	22	33.7	802	86238		5.2752e+07	±	1.18599e+07		5.32887e+07	±	2.28742e+07		5.05615e+07	±	4.58411e+07		0.729	0.767	0.996	0.748	0.792	Aconitate hydratase	ACH1	2.	Cellular respiration.
Cre01.g044800.t1.2	21	30	830	91104		7.85268e+07	±	1.39283e+07		9.0387e+07	±	1.12242e+07		4.77056e+07	±	1.55179e+07		0.049	0.087	0.789	0.116	0.05	Pyruvate-formate lyase	PFL1	2.	Cellular respiration.
Cre01.g049500.t1.2	3	11.1	153	17.25		4.57622e+06	±	910539		0	±	0		0	±	0		0	0	0	0	1	Mitochondrial cytochrome c oxidase subunit II, protein IIb of split subunit	COX2B	2.	Cellular respiration.
Cre03.g194850.t1.2	10	41.4	355	36601		5.22376e+07	±	1.69184e+07		5.24796e+07	±	1.40077e+07		4.01401e+07	±	1.92898e+07		0.656	0.7	0.997	0.724	0.685	NAD-dependent malate dehydrogenase, chloroplastic	MDN1	2.	Cellular respiration.
Cre11.g481126.t2.1	3	17.1	222	23682		5.26838e+06	±	1.03555e+06		175370	±	248010		0	±	0		0.013	0.033	0.049	0.012	0.483	(1 of 1) PTHR19370:SF90 - NADH-CYTOCHROME B5 REDUCTASE 2		2.	Cellular respiration.
Cre02.g100200.t1.2	2	8.1	197	22321		466262	±	659394		0	±	0		994739	±	474233		0.031	0.061	0.484	0.127	0.028	NADH:ubiquinone oxidoreductase 22 kDa subunit	NUOP3	2.	Cellular respiration.
Cre05.g248450.t1.2	3	21.3	267	27672		1.59784e+06	±	1.24463e+06		236940	±	335084		0	±	0		0.025	0.052	0.097	0.022	0.489	Mitochondrial carbonic anhydrase	CAH5	2.	Cellular respiration.
Cre06.g254400.t1.1	5	15.6	527	57059		324915	±	459499		1.96224e+06	±	763192		1.73008e+06	±	1.55418e+06		0.071	0.114	0.091	0.107	0.991	Fumarate hydratase	FUM1	2.	Cellular respiration.
Cre06.g274650.t1.1	1	2	610	63822		0	±	0		369991	±	120028		0	±	0		0	0	0	1	0	Complex I intermediate-associated CIA30 protein, mitochondrial	NUOAF4	2.	Cellular respiration.
Cre06.g293150.t1.2	2	7.1	350	38903		1.98594e+06	±	617346		1.79571e+06	±	2.26762e+06		1.04094e+06	±	1.47211e+06		0.135	0.186	0.924	0.144	0.233	Phosphoglycerate mutase	PGM12	2.	Cellular respiration.
Cre07.g340350.t1.1	11	20.7	575	63161		1.0612e+07	±	5.23766e+06		2.65214e+07	±	2.91278e+06		1.61516e+07	±	1.73886e+07		0.424	0.479	0.81	0.73	0.396	Mitochondrial F1F0 ATP synthase associated protein 1	ASA1	2.	Cellular respiration.
Cre08.g378050.t1.2	3	29.2	130	15.27		265359	±	375275		2.05743e+06	±	1.62951e+06		1.76821e+06	±	2.50063e+06		0.234	0.291	0.271	0.993	0.311	NADH:ubiquinone oxidoreductase 16 kDa subunit	NUOP5	2.	Cellular respiration.
Cre09.g395350.t1.1	2	21.9	105	12121		3.40157e+06	±	932381		0	±	0		0	±	0		0	0	0	0	1	Mitochondrial F1F0 ATP synthase associated protein 9	ASA9	2.	Cellular respiration.
Cre09.g395650.t1.1	1	10.3	214	22766		3.35877e+06	±	1.46834e+06		0	±	0		0	±	0		0	0	0	0	1	(1 of 2) PF13806 - Rieske-like [2Fe-2S] domain (Rieske_2)		2.	Cellular respiration.
Cre09.g415550.t1.2	8	27.9	494	48412		1.74173e+07	±	4.20967e+06		2.23751e+06	±	1.84495e+06		1.61688e+06	±	2.28661e+06		0.079	0.123	0.811	0.079	0.177	Mitochondrial F1F0 ATP synthase associated protein 2	ASA2	2.	Cellular respiration.
Cre09.g416150.t1.2	5	34.8	207	22203		6.71271e+06	±	1.24232e+06		3.7784e+06	±	297989		0	±	0		0	0	0.006	0	0	Mitochondrial F1F0 ATP synthase associated protein 7	ASA7	2.	Cellular respiration.
Cre13.g567600.t1.2	1	10.9	175	19027		0	±	0		91857.9	±	61779.5		0	±	0		0	0	0	1	0	Mitochondrial cytochrome c oxidase subunit Vb, 13 kD	COX4	2.	Cellular respiration.
Cre13.g581600.t1.2	5	19.1	325	34017		1.37911e+07	±	1.74568e+06		9.47101e+06	±	3.44627e+06		8.41262e+06	±	2.70899e+06		0.264	0.32	0.407	0.27	0.936	Mitochondrial F1F0 ATP synthase associated protein 4	ASA4	2.	Cellular respiration.
Cre16.g691850.t1.2	3	32.4	105	11682		1.86636e+06	±	1.18877e+06		245767	±	213625		777114	±	1.09901e+06		0.131	0.181	0.849	0.13	0.261	Mitochondrial cytochrome c oxidase subunit	COX90	2.	Cellular respiration.
Cre17.g721300.t1.2	1	8.9	123	14324		1.23359e+06	±	676205		0	±	0		0	±	0		0	0	0	0	1	Mitochondrial F1F0 ATP synthase associated protein 5	ASA5	2.	Cellular respiration.
Cre17.g746997.t1.1	8	10.3	953	102.1		3.28202e+06	±	2.37384e+06		0	±	0		0	±	0		0	0	0	0	1	Dual function alcohol/acetaldehyde dehydrogenase	ADH1	2.	Cellular respiration.
Cre12.g513200.t1.2	10	28.9	477	51602		5.16661e+07	±	1.45343e+07		8.54158e+06	±	7.39128e+06		9.42553e+06	±	5.30201e+06		0.122	0.172	0.113	0.3	0.73	Enolase	PGH1	2.1.1.7	Cellular respiration.glycolysis.cytosolic glycolysis.enolase
Cre11.g467770.t1.1	17	37.7	462	49031		1.12438e+08	±	1.72138e+07		2.55489e+08	±	7.44924e+07		1.49812e+08	±	9.87816e+07		0.309	0.364	0.382	0.998	0.358	Phosphoglycerate kinase, chloroplast precursor	PGK1	2.1.1.5	Cellular respiration.glycolysis.cytosolic glycolysis.phosphoglycerate kinase
Cre12.g533550.t1.1	4	10.2	508	54.64		2.10941e+06	±	1.15476e+06		283211	±	274977		0	±	0		0	0	0.045	0	0	Pyruvate kinase	PYK1	2.1.1.8	Cellular respiration.glycolysis.cytosolic glycolysis.pyruvate kinase
Cre16.g671000.t1.2	1	3.3	547	54948		0	±	0		1.02128e+06	±	241033		0	±	0		0	0	0	1	0	Type-II NADH dehydrogenase	NDA5	2.4.2.1.3	Cellular respiration.oxidative phosphorylation.alternative NAD(P)H dehydrogenase activities.type-II NAD(P)H dehydrogenase activities.NDC-type NAD(P)H dehydrogenase
Cre02.g116750.t2.1	10	22.1	569	61514		3.33644e+07	±	1.148e+07		2.74906e+07	±	4.75935e+06		1.22423e+07	±	5.67164e+06		0.061	0.101	0.932	0.07	0.11	Mitochondrial F1F0 ATP synthase, alpha subunit	ATP1A	2.4.6.2.1	Cellular respiration.oxidative phosphorylation.ATP synthase complex.peripheral MF1 subcomplex.subunit alpha
Cre17.g698000.t1.2	13	33.3	574	61821		7.50379e+07	±	1.16573e+07		6.32531e+07	±	3.19752e+07		2.07723e+07	±	1.51035e+07		0.053	0.091	0.84	0.056	0.115	Mitochondrial F1F0 ATP synthase, beta subunit	ATP2	2.4.6.2.2	Cellular respiration.oxidative phosphorylation.ATP synthase complex.peripheral MF1 subcomplex.subunit beta
Cre11.g467707.t1.1	3	26.7	202	21172		7.7304e+06	±	433914		8.61544e+06	±	3.70341e+06		2.22951e+07	±	9.5297e+06		0.04	0.074	0.997	0.056	0.061	Mitochondrial F1F0 ATP synthase, delta subunit	ATP4	2.4.6.2.5	Cellular respiration.oxidative phosphorylation.ATP synthase complex.peripheral MF1 subcomplex.subunit delta_
Cre16.g680000.t1.2	4	17.6	233	25879		5.33526e+06	±	298752		0	±	0		0	±	0		0	0	0	0	1	Mitochondrial ATP synthase subunit 5, OSCP subunit	ATP5	2.4.6.2.4	Cellular respiration.oxidative phosphorylation.ATP synthase complex.peripheral MF1 subcomplex.subunit delta/OSCP
Cre15.g635850.t2.1	5	18.2	324	35093		5.4936e+06	±	227921		0	±	0		0	±	0		0	0	0	0	1	Mitochondrial F1F0 ATP synthase, gamma subunit	ATP3	2.4.6.2.3	Cellular respiration.oxidative phosphorylation.ATP synthase complex.peripheral MF1 subcomplex.subunit gamma
Cre06.g304350.t1.2	1	11.5	148	17255		1.36344e+07	±	7.7969e+06		160184	±	226534		1.64252e+07	±	1.01671e+07		0.024	0.051	0.037	0.999	0.035	Mitochondrial cytochrome c oxidase subunit	COX12	2.4.5.1.7	Cellular respiration.oxidative phosphorylation.cytochrome c oxidase complex.components.COX6b component
Cre15.g638500.t1.2	5	27.1	314	33834		1.15471e+07	±	5.29243e+06		1.45204e+07	±	3.54441e+06		1.34566e+07	±	2.78123e+06		0.642	0.686	0.642	0.762	0.975	Ubiquinol:cytochrome c oxidoreductase cytochrome c1	CYC1	2.4.3.2	Cellular respiration.oxidative phosphorylation.cytochrome c reductase complex.cytochrome c1 component
Cre12.g523850.t1.2	5	16.6	495	55054		1.93846e+07	±	5.36111e+06		1.81931e+07	±	6.58506e+06		2.61055e+07	±	1.87172e+06		0.351	0.408	0.947	0.503	0.355	Mitochondrial processing peptidase beta subunit and Complex III Core I subunit	QCR1	2.4.3.3.2	Cellular respiration.oxidative phosphorylation.cytochrome c reductase complex.MPP-type peptidase component.beta subunit
Cre06.g262700.t1.1	3	30.9	123	14041		6.39364e+06	±	1.69789e+06		48648.2	±	68798.9		1.56209e+06	±	2.20912e+06		0.128	0.178	0.149	0.196	0.974	Ubiquinol:cytochrome c oxidoreductase 14 kDa subunit, mitochondrial	QCR7	2.4.3.6	Cellular respiration.oxidative phosphorylation.cytochrome c reductase complex.QCR7 component
Cre01.g051900.t1.2	1	5.3	262	28511		8.71615e+06	±	1.32847e+06		1.63253e+06	±	2.30875e+06		0	±	0		0.023	0.05	0.092	0.021	0.483	Rieske iron-sulfur protein of mitochondrial ubiquinol-cytochrome c reductase	RIP1	2.4.3.4	Cellular respiration.oxidative phosphorylation.cytochrome c reductase complex.Rieske iron-sulphur component
Cre12.g522600.t1.2	2	18.8	112	11958		4.03317e+06	±	2.9444e+06		254573	±	360020		1.59321e+07	±	8.69937e+06		0.038	0.07	0.077	0.897	0.044	mitochondrial cytochrome c	CYC2	2.4.4.1	Cellular respiration.oxidative phosphorylation.cytochrome c.cytochrome c protein
Cre10.g450400.t1.2	2	7.4	282	30611		424092	±	112103		0	±	0		0	±	0		0	0	0	0	1	NADH:ubiquinone oxidoreductase 24 kDa subunit	NUO5	2.4.1.1.2	Cellular respiration.oxidative phosphorylation.NADH dehydrogenase complex.electron input (module N).NQO2 component
Cre12.g535950.t1.2	8	15	733	78358		4.9099e+06	±	401426		4.12723e+06	±	3.73463e+06		63671.8	±	90045.5		0.036	0.067	0.917	0.042	0.07	NADH:ubiquinone oxidoreductase 76 kDa subunit	NUOS1	2.4.1.1.3	Cellular respiration.oxidative phosphorylation.NADH dehydrogenase complex.electron input (module N).NQO3 component
Cre12.g496750.t1.2	2	14.3	231	26497		151331	±	214015		584113	±	826061		381099	±	538955		0.997	0.999	0.997	0.999	1	NADH:ubiquinone oxidoreductase subunit 8	NUO8	2.4.1.2.4	Cellular respiration.oxidative phosphorylation.NADH dehydrogenase complex.electron output (module Q).NQO9/TYKY component
Cre10.g434450.t1.2	2	7.3	397	43654		1.34899e+06	±	312607		0	±	0		0	±	0		0	0	0	0	1	NADH:ubiquinone oxidoreductase 39 kDa subunit	NUOA9	2.4.1.4.1.5	Cellular respiration.oxidative phosphorylation.NADH dehydrogenase complex.non-core components.alpha subcomplex.NDUFA9 component
Cre03.g146247.t1.1	2	17.8	157	17392		2.84122e+06	±	872942		0	±	0		5.1185e+06	±	866604		0	0	0	0.048	0	NADH:ubiquinone oxidoreductase 18 kDa subunit	NUOS4	2.4.1.4.3	Cellular respiration.oxidative phosphorylation.NADH dehydrogenase complex.non-core components.NduFS4 component
Cre07.g337650.t1.2	2	5.8	396	43.71		374758	±	162844		0	±	0		1.08045e+06	±	1.52798e+06		0.054	0.093	0.047	0.22	0.484	Mitochondrial pyruvate dehydrogenase complex, E1 component, alpha subunit	PDC1	2.2.1.1.1	Cellular respiration.pyruvate oxidation.mitochondrial pyruvate dehydrogenase complex.E1 component subcomplex.alpha subunit
Cre16.g677026.t1.1	2	6.8	353	38151		4.98868e+06	±	257210		0	±	0		0	±	0		0	0	0	0	1	Pyruvate dehydrogenase E1 beta subunit	PDH1	2.2.1.1.2	Cellular respiration.pyruvate oxidation.mitochondrial pyruvate dehydrogenase complex.E1 component subcomplex.beta subunit
Cre12.g537200.t1.2	4	4.2	1042	117.32		5.75398e+06	±	3.29465e+06		0	±	0		0	±	0		0	0	0	0	1	2-oxoglutarate dehydrogenase, E1 subunit	OGD1	2.3.4.1	Cellular respiration.tricarboxylic acid cycle.2-oxoglutarate dehydrogenase complex.E1 component
Cre07.g343700.t1.2	3	6.4	450	47558		2.78216e+06	±	2.64467e+06		2.07115e+06	±	956367		0	±	0		0	0	0.997	0	0	Dihydrolipoamide succinyltransferase, oxoglutarate dehydrogenase E2 component	OGD2	2.3.4.2	Cellular respiration.tricarboxylic acid cycle.2-oxoglutarate dehydrogenase complex.E2 component
Cre12.g514750.t1.2	3	9.2	469	51293		4.03001e+06	±	1.03091e+06		522396	±	264678		2.06622e+06	±	2.92208e+06		0.125	0.175	0.869	0.127	0.242	Citrate synthase, mitochondrial	CIS1	2.3.1	Cellular respiration.tricarboxylic acid cycle.citrate synthase
Cre02.g143250.t1.2	4	16.4	341	36841		3.99485e+06	±	945379		7.90956e+06	±	2.7939e+06		1.85069e+07	±	6.41852e+06		0.008	0.022	0.173	0.007	0.075	Isocitrate dehydrogenase, NAD-dependent	IDH2	2.3.3.1	Cellular respiration.tricarboxylic acid cycle.isocitrate dehydrogenase dimer.catalytic component
Cre12.g483950.t1.2	7	27	341	35138		8.31137e+06	±	6.21946e+06		1.03115e+07	±	1.89852e+06		1.29159e+07	±	1.12111e+07		0.732	0.768	0.721	0.854	0.966	Malate dehydrogenase 4	MDY4	2.3.8	Cellular respiration.tricarboxylic acid cycle.mitochondrial NAD-dependent malate dehydrogenase
Cre14.g619133.t1.1	6	10.7	635	68879		3.86661e+06	±	940394		1.48736e+06	±	84949.4		531665	±	751887		0.068	0.11	0.969	0.082	0.112	(1 of 1) K00234 - succinate dehydrogenase (ubiquinone) flavoprotein subunit (SDHA, SDH1)		2.3.6.1	Cellular respiration.tricarboxylic acid cycle.succinate dehydrogenase complex.SDH1-type flavoprotein component
Cre06.g264200.t1.2	2	9.3	291	32281		1.72916e+06	±	520360		547230	±	773900		0	±	0		0.027	0.055	0.109	0.024	0.483	Iron-sulfur subunit of mitochondrial succinate dehydrogenase	SDH2	2.3.6.2	Cellular respiration.tricarboxylic acid cycle.succinate dehydrogenase complex.SDH2-type iron-sulphur component
Cre17.g703700.t1.1	2	6.2	421	44476		1.465e+06	±	790069		8.35799e+06	±	4.55915e+06		9.2867e+06	±	1.08636e+06		0.006	0.016	0.014	0.008	0.842	Succinate-CoA ligase beta chain	SCLB1	2.3.5.2	Cellular respiration.tricarboxylic acid cycle.succinyl-CoA ligase dimer.beta subunit
Cre12.g558100.t1.2	1	3.2	378	42454		1.40634e+06	±	219897		0	±	0		0	±	0		0	0	0	0	1	Protein-/Histone-arginine N-methyltransferase	PRMT2	12.	Chromatin organisation.
Cre10.g442700.t1.2	2	5.8	465	51633		531334	±	135302		0	±	0		0	±	0		0	0	0	0	1	Nucleoside-triphosphatase, RuvB-like protein		12.4.3	Chromatin organisation.chromatin remodeling complexes.RVB helicase component
Cre02.g073550.t1.2	5	16.3	350	39.4		1.14713e+07	±	3.86239e+06		1.9774e+07	±	5.41304e+06		2.49889e+07	±	1.26104e+07		0.247	0.304	0.381	0.256	0.941	Nucleosome assembly protein		12.2.6	Chromatin organisation.histone chaperone activities.NAP-type histone chaperone
Cre09.g416350.t1.2	11	37.1	334	37436		1.46219e+07	±	3.68994e+06		5.22432e+06	±	1.82705e+06		3.85536e+06	±	2.03431e+06		0.051	0.088	0.159	0.047	0.628	Nucleosome assembly protein		12.2.6	Chromatin organisation.histone chaperone activities.NAP-type histone chaperone
Cre06.g280800.t1.2	1	2.1	486	49865		731613	±	480934		0	±	0		0	±	0		0	0	0	0	1	(1 of 1) K11291 - nuclear autoantigenic sperm protein (NASP)		12.2.5	Chromatin organisation.histone chaperone activities.NASP-type histone chaperone
Cre06.g264400.t1.1	2	1.4	2698	263.59		2.29902e+06	±	2.66458e+06		0	±	0		0	±	0		0	0	0	0	1	(1 of 1) PTHR13992 - NUCLEAR RECEPTOR CO-REPRESSOR RELATED NCOR		12.3.2.1.4.2	Chromatin organisation.histone modifications.histone deacetylation.HD1 histone deacetylase family.HDA9-PWR deacetylation complex.PWR component
Cre12.g504550.t1.2	1	43.4	152	16.53		5.03606e+06	±	1.76165e+06		0	±	0		0	±	0		0	0	0	0	1	Histone H2B	HTB15	12.1.3	Chromatin organisation.histones.H2B-type histone
Cre13.g591200.t1.2	1	34.2	155	16764		1.10662e+06	±	633669		0	±	0		0	±	0		0	0	0	0	1	Histone H2B	HTB22	12.1.3	Chromatin organisation.histones.H2B-type histone
au5.g12934_t1	3	13.3	135	15.31		1.02137e+07	±	5.98677e+06		1.53249e+07	±	9.64729e+06		1.91682e+07	±	6.551e+06		0.613	0.664	0.961	0.606	0.757	MM H3-type histone	HTR24	12.1.4	Chromatin organisation.histones.H3-type histone
au5.g12933_t1	5	45.6	103	11457		2.1698e+07	±	1.77811e+07		9.12656e+06	±	2.92772e+06		1.96592e+07	±	9.63259e+06		0.694	0.736	0.919	0.881	0.671	MM H4-type histone	HFO24	12.1.5	Chromatin organisation.histones.H4-type histone
Cre02.g088850.t1.2	1	8.5	224	23165		7.22683e+06	±	3.12545e+06		3.46081e+06	±	2.33071e+06		8.49495e+06	±	4.45292e+06		0.326	0.383	0.428	0.985	0.354	Riboflavin synthase	RFS2	7.10.6	Coenzyme metabolism.FMN/FAD biosynthesis.lumazine synthase (RibE)
Cre13.g562550.t1.1	1	3.5	426	44468		0	±	0		1.54229e+06	±	673719		0	±	0		0	0	0	1	0	NADP adrenodoxin-like ferredoxin reductase	ARH1	7.11.2.1.6	Coenzyme metabolism.iron-sulfur cluster assembly machineries.mitochondrial ISC system.assembly phase.adrenodoxin oxidoreductase component
Cre12.g561550.t1.2	1	1.5	1062	111.27		0	±	0		687132	±	233991		0	±	0		0	0	0	1	0	Mitochondrial half-size ABC transporter, membrane protein	CDS1	7.11.2.3.1	Coenzyme metabolism.iron-sulfur cluster assembly machineries.mitochondrial ISC system.export machinery.ATM-type transport component
Cre09.g393200.t1.2	6	20.2	663	70.67		2.22543e+06	±	489209		4.7423e+06	±	1.58616e+06		0	±	0		0	0	0.044	0	0	Heat shock protein 70C	HSP70C	7.11.2.2.5	Coenzyme metabolism.iron-sulfur cluster assembly machineries.mitochondrial ISC system.transfer phase.HSCA chaperone component
Cre07.g339700.t1.2	2	7.4	284	31061		921603	±	119684		1.6855e+06	±	488673		394371	±	557725		0.078	0.122	0.988	0.119	0.099	Iron-sulfur cluster assembly protein	SUFC	7.11.1.1.3	Coenzyme metabolism.iron-sulfur cluster assembly machineries.plastidial SUF system.assembly phase.SUF-C component
Cre02.g142351.t1.1	1	0.8	858	91558		2.86491e+06	±	899982		0	±	0		0	±	0		0	0	0	0	1	(1 of 2) K15631 - molybdenum cofactor sulfurtransferase (ABA3)		7.1.4.1	Coenzyme metabolism.molybdenum cofactor synthesis.modification.sulfurase
Cre15.g643550.t1.2	1	4.7	296	31543		345541	±	488669		0	±	0		3.61541e+06	±	3.23689e+06		0.022	0.049	0.489	0.085	0.02	Pyridoxin biosynthesis protein	PDX1	7.7.1.1	Coenzyme metabolism.pyridoxalphosphate synthesis.pyridoxal 5-phosphate synthase complex.synthase component'
Cre03.g204250.t1.2	17	40.2	483	52718		9.11457e+07	±	2.48366e+07		6.76607e+07	±	2.12651e+07		4.83491e+07	±	1.47672e+07		0.175	0.231	0.586	0.155	0.526	S-Adenosyl homocysteine hydrolase	SAH1	7.3.2	Coenzyme metabolism.S-adenosyl methionine (SAM) cycle.S-adenosyl homocysteine hydrolase
Cre06.g250200.t1.2	8	30.8	390	42583		6.39251e+06	±	2.66984e+06		2.67223e+06	±	615177		0	±	0		0	0	0.068	0	0	S-adenosylmethionine synthetase	SAS1	7.3.1	Coenzyme metabolism.S-adenosyl methionine (SAM) cycle.S-adenosyl methionine synthetase
Cre13.g566000.t1.2	5	8.9	637	67772		2.76668e+06	±	1.66659e+06		1.30391e+06	±	456364		4.00945e+06	±	1.45092e+06		0.129	0.179	0.409	0.581	0.113	Putative monofunctional formate-tetrahydrofolate ligase		7.5.7.1	Coenzyme metabolism.tetrahydrofolate synthesis.tetrahydrofolate (THF) interconversions.10-formyl-THF synthetase
Cre10.g433600.t1.2	4	7.7	600	65896		3.34372e+06	±	725790		1.72555e+06	±	867770		4.49996e+06	±	4.60318e+06		0.555	0.606	0.54	0.933	0.739	(1 of 1) 1.5.1.20 - Methylenetetrahydrofolate reductase (NAD(P)H) / N(5,10)-methylenetetrahydrofolate reductase		7.5.7.4	Coenzyme metabolism.tetrahydrofolate synthesis.tetrahydrofolate (THF) interconversions.5,10-methylene-THF reductase
Cre06.g294750.t1.2	2	7.3	383	41448		324355	±	458707		2.92611e+06	±	1.11956e+06		1.28894e+06	±	1.82283e+06		0.201	0.258	0.24	0.996	0.266	Chlorophyll synthetase	CHLG	7.12.6.6.2	Coenzyme metabolism.tetrapyrrol biosynthesis.chlorophyll metabolism.chlorophyll(ide) interconversions.chlorophyll synthase ChlG
Cre01.g050950.t1.2	7	13.7	504	55608		4.93748e+06	±	2.77676e+06		3.43243e+06	±	1.00605e+06		8.37843e+06	±	6.89052e+06		0.705	0.745	0.982	0.805	0.705	(1 of 1) 1.3.1.83 - Geranylgeranyl diphosphate reductase / Geranylgeranyl reductase		7.12.6.6.3	Coenzyme metabolism.tetrapyrrol biosynthesis.chlorophyll metabolism.chlorophyll(ide) interconversions.geranylgeranyl reductase ChlP
Cre01.g042800.t1.2	4	15.9	415	44621		1.38049e+06	±	1.95231e+06		4.9658e+06	±	476253		2.72339e+06	±	481895		0.082	0.125	0.103	0.125	0.988	3,8-divinyl protochlorophyllide a 8-vinyl reductase, chloroplast precursor	DVR1	7.12.6.4	Coenzyme metabolism.tetrapyrrol biosynthesis.chlorophyll metabolism.divinyl chlorophyllide-a 8-vinyl-reductase
Cre06.g306300.t1.2	6	17.7	417	45465		4.48891e+06	±	1.85202e+06		0	±	0		0	±	0		0	0	0	0	1	Magnesium chelatase subunit I, isoform 1	CHLI1	7.12.6.1.3	Coenzyme metabolism.tetrapyrrol biosynthesis.chlorophyll metabolism.magnesium-chelatase complex.CHL-I component
Cre01.g015350.t1.1	5	14.1	397	41871		7.23556e+06	±	4.25483e+06		4.91125e+06	±	2.93819e+06		1.33753e+07	±	1.00567e+07		0.907	0.923	0.902	0.99	0.953	Light-dependent protochlorophyllide reductase	POR1	7.12.6.5.1	Coenzyme metabolism.tetrapyrrol biosynthesis.chlorophyll metabolism.protochlorophyllide oxidoreductase (POR) activities.light-dependent POR
Cre10.g423500.t1.2	1	3.4	263	28831		777424	±	134973		0	±	0		0	±	0		0	0	0	0	1	Heme oxygenase	HMOX1	7.12.5.2	Coenzyme metabolism.tetrapyrrol biosynthesis.heme synthesis and modification.heme oxygenase
Cre02.g085450.t1.2	2	8.2	365	41426		690803	±	130200		28345.7	±	40086.8		0	±	0		0.012	0.031	0.047	0.011	0.483	Coproporphyrinogen III oxidase	CPX1	7.12.4.2.1	Coenzyme metabolism.tetrapyrrol biosynthesis.protoporphyrin IX formation.coproporphyrinogen III oxidase activities.HemF oxygen-dependent coproporphyrinogen III oxidase
Cre10.g439100.t1.2	3	10.5	551	59325		975306	±	855872		0	±	0		0	±	0		0	0	0	0	1	T-complex protein 1, alpha subunit	CCT1	20.3.1.1	Cytoskeleton.actin and tubulin folding.CCT chaperonin folding complex.CCT1 alpha subunit
Cre09.g416750.t1.2	5	12.9	528	56981		1.16171e+06	±	179981		1.30767e+06	±	462398		0	±	0		0	0	0.94	0	0	T-complex protein 1, beta subunit	CCT2	20.3.1.2	Cytoskeleton.actin and tubulin folding.CCT chaperonin folding complex.CCT2 beta subunit
Cre10.g443250.t1.2	3	6.5	555	60.77		748578	±	388649		0	±	0		0	±	0		0	0	0	0	1	T-complex protein 1, gamma subunit	CCT3	20.3.1.3	Cytoskeleton.actin and tubulin folding.CCT chaperonin folding complex.CCT3 gamma subunit
Cre03.g156750.t1.2	3	11.2	536	59049		4.87805e+06	±	1.15782e+06		887933	±	1.25573e+06		0	±	0		0.023	0.05	0.091	0.021	0.483	T-complex protein 1, epsilon subunit	CCT5	20.3.1.5	Cytoskeleton.actin and tubulin folding.CCT chaperonin folding complex.CCT5 epsilon subunit
Cre09.g397200.t1.2	6	17.9	547	59.81		2.25959e+06	±	1.04888e+06		200417	±	283432		0	±	0		0.019	0.045	0.073	0.017	0.486	T-complex protein 1, zeta subunit	CCT6	20.3.1.6	Cytoskeleton.actin and tubulin folding.CCT chaperonin folding complex.CCT6 zeta subunit
Cre01.g026550.t1.1	3	6.7	567	61426		2.10505e+06	±	1.42734e+06		0	±	0		0	±	0		0	0	0	0	1	T-complex protein 1, eta subunit	CCT7	20.3.1.7	Cytoskeleton.actin and tubulin folding.CCT chaperonin folding complex.CCT7 eta subunit
Cre03.g168450.t1.2	6	16.7	544	57.53		4.91583e+06	±	1.26652e+06		802595	±	39783.5		0	±	0		0	0	0	0	0	T-complex protein 1, theta subunit	CCT8	20.3.1.8	Cytoskeleton.actin and tubulin folding.CCT chaperonin folding complex.CCT8 theta subunit
Cre04.g218250.t1.2	5	49.2	177	19783		1.41058e+07	±	3.77373e+06		5.79945e+06	±	4.20358e+06		9.30633e+06	±	1.10261e+07		0.432	0.486	0.435	0.582	0.957	Flagellar Associated Protein 313	FAP313	20.3.3.2	Cytoskeleton.actin and tubulin folding.post-CCT Tubulin folding pathway.ARL2 tubulin folding cofactor
Cre13.g603700.t1.2	11	35	377	41836		3.34101e+07	±	7.63458e+06		1.56306e+07	±	6.99847e+06		3.17199e+06	±	3.1912e+06		0.028	0.057	0.621	0.027	0.089	Actin, flagellar inner arm dynein subunit	DII4	20.2.1	Cytoskeleton.microfilament network.actin filament protein
au5.g8209_t1	1	2.9	452	44731		1.6493e+06	±	798550		715323	±	1.01162e+06		2.33565e+06	±	3.30311e+06		0.272	0.328	0.317	0.343	0.997	MM ArpC2 component		20.2.2.1.4	Cytoskeleton.microfilament network.actin polymerisation.Arp2/3 actin polymerization initiation complex.ArpC2 component
Cre10.g427250.t1.2	2	17.6	131	13904		1.72606e+06	±	588738		0	±	0		0	±	0		0	0	0	0	1	Profilin	PRO1	20.2.2.3	Cytoskeleton.microfilament network.actin polymerisation.profilin actin nucleation protein
Cre16.g658650.t1.1	1	0	1643	181.06		624006	±	123598		0	±	0		0	±	0		0	0	0	0	1	Myosin heavy chain, class XI	MYO1	20.2.4.1	Cytoskeleton.microfilament network.myosin microfilament-based motor protein activities.class XI myosin
Cre10.g430501.t1.1	7	14.6	690	72891		8.45946e+06	±	1.81571e+06		1.56254e+06	±	502870		0	±	0		0	0	0.001	0	0	(1 of 1) PTHR22904//PTHR22904:SF331 - TPR REPEAT CONTAINING PROTEIN // CARBOXYLATE CLAMP-TETRATRICOPEPTIDE REPEAT PROTEIN		20.2.4.5	Cytoskeleton.microfilament network.myosin microfilament-based motor protein activities.MadB myosin adaptor protein
Cre04.g216850.t1.2	10	26.8	451	49586		5.39041e+07	±	2.50356e+06		3.10932e+07	±	1.16042e+07		2.92562e+07	±	1.58571e+07		0.274	0.329	0.463	0.266	0.885	Alpha tubulin 2	TUA2	20.1.1.1	Cytoskeleton.microtubular network.alpha-beta-Tubulin heterodimer.alpha-Tubulin component
Cre12.g549550.t1.2	14	37	443	49618		1.0902e+08	±	2.15256e+07		1.13756e+08	±	4.87893e+07		6.9286e+07	±	1.32554e+07		0.364	0.418	0.991	0.398	0.459	beta-2 tubulin	TUB2	20.1.1.2	Cytoskeleton.microtubular network.alpha-beta-Tubulin heterodimer.beta-Tubulin component
Cre06.g250300.t1.2	1	0	4333	481.46		2.47033e+06	±	804672		2.09011e+06	±	2.95586e+06		5.29458e+06	±	1.30021e+06		0.095	0.141	0.147	0.982	0.116	Cytoplasmic Dynein 1b Heavy Chain	DHC1B	20.1.4.1	Cytoskeleton.microtubular network.Dynein microtubule-based motor protein complex.heavy chain
Cre12.g522550.t1.2	2	3	725	81672		1.20566e+06	±	532974		189350	±	267781		0	±	0		0.022	0.049	0.089	0.02	0.485	Kinesin II Motor Protein	FLA8	20.1.3.2	Cytoskeleton.microtubular network.Kinesin microtubule-based motor protein activities.Kinesin-2 motor protein
Cre09.g388726.t3.1	4	21.9	242	26794		6.74096e+06	±	2.26966e+06		0	±	0		0	±	0		0	0	0	0	1	(1 of 1) 3.1.3.32 - Polynucleotide 3'-phosphatase / 2'(3')-polynucleotidase		14.5.2.6	DNA damage response.DNA repair mechanisms.base excision repair (BER).DNA phosphatase (ZDP)
Cre11.g468450.t1.2	2	17.8	169	19459		5.08206e+06	±	1.44746e+06		3.0315e+06	±	642254		4.92114e+06	±	1.64816e+06		0.228	0.285	0.26	0.988	0.311	20 kD Calcium-Binding Protein Centrin (caltractin)	DLE2	14.5.3.1	DNA damage response.DNA repair mechanisms.nucleotide excision repair (NER).DNA repair protein (CEN2)
Cre01.g022500.t1.2	3	8	824	81992		87684	±	124004		2.90521e+06	±	723505		0	±	0		0.012	0.031	0.046	0.483	0.011	NADP malic enzyme	MME5	50.1.1	Enzyme classification.EC_1 oxidoreductases.EC_1.1 oxidoreductase acting on CH-OH group of donor
Cre04.g214500.t1.1	4	13.7	415	46371		7.45292e+06	±	1.22384e+06		2.25896e+06	±	1.14722e+06		3.3787e+06	±	3.44324e+06		0.183	0.239	0.256	0.214	0.989	Isocitrate dehydrogenase, NADP-dependent	IDH3	50.1.1	Enzyme classification.EC_1 oxidoreductases.EC_1.1 oxidoreductase acting on CH-OH group of donor
Cre01.g027550.t1.1	3	9.4	381	41742		1.76303e+06	±	1.21746e+06		1.18123e+06	±	24884.3		0	±	0		0	0	0.924	0	0	(1 of 3) PTHR24291//PTHR24291:SF54 - FAMILY NOT NAMED // PROTEIN LUTEIN DEFICIENT 5, CHLOROPLASTIC		50.1.13	Enzyme classification.EC_1 oxidoreductases.EC_1.14 oxidoreductase acting on paired donor with incorporation or reduction of molecular oxygen
Cre11.g476750.t1.2	11	28.6	346	38266		4.5003e+07	±	8.19174e+06		4.65007e+07	±	1.11975e+07		8.89292e+07	±	1.58574e+07		0.021	0.048	0.993	0.029	0.034	Ferredoxin-NADP reductase, chloroplast	FNR1	50.1.17	Enzyme classification.EC_1 oxidoreductases.EC_1.18 oxidoreductase acting on iron-sulfur protein as donor
Cre14.g630847.t1.1	6	30.6	399	41.82		1.3951e+07	±	2.61455e+06		9.76825e+06	±	2.21901e+06		2.28996e+07	±	1.96533e+07		0.671	0.715	0.791	0.974	0.667	Putative transaldolase, plastid form	TAL2	50.2.2	Enzyme classification.EC_2 transferases.EC_2.2 transferase transferring aldehyde or ketonic group
Cre04.g215150.t2.1	1	3.1	587	63723		427435	±	154967		9879.62	±	13971.9		0	±	0		0.009	0.024	0.035	0.009	0.485	soluble starch synthase I	SSS1	50.2.4	Enzyme classification.EC_2 transferases.EC_2.4 glycosyltransferase
Cre06.g278221.t1.1	2	3.9	687	75014		632024	±	112243		0	±	0		0	±	0		0	0	0	0	1	Trehalose-6-phosphate synthase/phosphatase		50.2.4	Enzyme classification.EC_2 transferases.EC_2.4 glycosyltransferase
Cre12.g558450.t1.2	2	8.5	318	34646		1.93679e+06	±	407561		341894	±	483511		0	±	0		0.022	0.049	0.089	0.02	0.483	Spermidine synthase	SPD1	50.2.5	Enzyme classification.EC_2 transferases.EC_2.5 transferase transferring alkyl or aryl group, other than methyl group
Cre03.g182800.t1.1	1	3.7	437	47.38		404487	±	572032		1.45025e+06	±	463920		0	±	0		0.026	0.053	0.105	0.484	0.024	Alanine-glyoxylate transaminase	AGT2	50.2.6	Enzyme classification.EC_2 transferases.EC_2.6 transferase transferring nitrogenous group
Cre01.g025250.t1.1	1	3.4	298	32127		0	±	0		478243	±	229054		0	±	0		0	0	0	1	0	Riboflavin kinase	RFK2	50.2.7	Enzyme classification.EC_2 transferases.EC_2.7 transferase transferring phosphorus-containing group
Cre02.g147900.t4.1	5	16.2	562	60685		4.61873e+06	±	2.19108e+06		2.00514e+06	±	262510		4.92622e+06	±	5.49052e+06		0.677	0.719	0.679	0.782	0.982	Pyruvate kinase	PYK5	50.2.7	Enzyme classification.EC_2 transferases.EC_2.7 transferase transferring phosphorus-containing group
Cre06.g280950.t1.2	1	3.4	732	78235		889906	±	79266.6		0	±	0		0	±	0		0	0	0	0	1	Pyruvate kinase	PYK2	50.2.7	Enzyme classification.EC_2 transferases.EC_2.7 transferase transferring phosphorus-containing group
Cre08.g382800.t1.2	1	1.6	686	75762		615697	±	33132.5		368750	±	521491		250898	±	354823		0.239	0.297	0.299	0.291	1	(1 of 1) PF00036//PF07714//PF13499 - EF hand (EF-hand_1) // Protein tyrosine kinase (Pkinase_Tyr) // EF-hand domain pair (EF-hand_7)		50.2.7	Enzyme classification.EC_2 transferases.EC_2.7 transferase transferring phosphorus-containing group
Cre12.g493250.t1.2	2	5.3	720	81026		1.17077e+06	±	1.65572e+06		3.79413e+06	±	1.9841e+06		998349	±	1.41188e+06		0.216	0.273	0.271	1	0.268	Flagellar Associated Protein 358	FAP358	50.2.7	Enzyme classification.EC_2 transferases.EC_2.7 transferase transferring phosphorus-containing group
Cre12.g558700.t1.2	1	3.2	380	41946		650461	±	250703		0	±	0		0	±	0		0	0	0	0	1	Flagellar Associated Protein 67	FAP67	50.2.7	Enzyme classification.EC_2 transferases.EC_2.7 transferase transferring phosphorus-containing group
Cre03.g144847.t1.1	2	0	2523	270.25		2.71207e+06	±	800697		0	±	0		2.04556e+06	±	2.89286e+06		0.035	0.066	0.031	0.141	0.483	Pyruvate kinase	PYK4	50.2.7	Enzyme classification.EC_2 transferases.EC_2.7 transferase transferring phosphorus-containing group
Cre02.g085900.t1.2	4	18.8	329	35565		856336	±	458163		990078	±	221058		1.35008e+06	±	335383		0.417	0.471	0.767	0.388	0.764	Inositol-phosphate phosphatase	IPP1	50.3.1	Enzyme classification.EC_3 hydrolases.EC_3.1 hydrolase acting on ester bond
Cre09.g407700.t1.2	3	7.2	501	53919		5.52852e+06	±	2.0572e+06		1.50862e+06	±	965526		5.07938e+06	±	4.10637e+06		0.223	0.28	0.207	0.792	0.455	Cysteine endopeptidase	CEP1	50.3.4	Enzyme classification.EC_3 hydrolases.EC_3.4 hydrolase acting on peptide bond (peptidase)
Cre05.g245158.t1.1	9	20.6	724	77299		5.47781e+06	±	1.84276e+06		7.57711e+06	±	2.6733e+06		4.16481e+06	±	1.63418e+06		0.354	0.411	0.697	0.75	0.326	(1 of 4) 3.6.3.16 - Arsenite-transporting ATPase / Arsenite-translocating ATPase		50.3.6	Enzyme classification.EC_3 hydrolases.EC_3.6 hydrolase acting on acid anhydride
Cre06.g273000.t1.2	1	12.9	132	14489		1.86222e+06	±	626148		0	±	0		0	±	0		0	0	0	0	1	Protein Kinase C Binding Protein		50.3.6	Enzyme classification.EC_3 hydrolases.EC_3.6 hydrolase acting on acid anhydride
Cre10.g424100.t1.2	4	12.9	280	31133		3.74036e+06	±	605823		3.33373e+06	±	2.46762e+06		5.04208e+06	±	3.09672e+06		0.641	0.686	0.715	0.996	0.667	Inorganic pyrophosphatase		50.3.6	Enzyme classification.EC_3 hydrolases.EC_3.6 hydrolase acting on acid anhydride
Cre01.g029300.t1.2	3	14.9	282	30052		1.07514e+07	±	1.28032e+06		1.17421e+07	±	3.39602e+06		3.58704e+07	±	9.24775e+06		0.004	0.011	0.967	0.005	0.007	Triose phosphate isomerase	TPIC1	50.5.3	Enzyme classification.EC_5 isomerases.EC_5.3 intramolecular oxidoreductase
Cre02.g088200.t1.2	18	43	532	58236		4.28538e+07	±	2.50079e+07		9.86454e+06	±	5.30538e+06		1.19065e+07	±	5.80796e+06		0.117	0.167	0.126	0.204	0.926	Protein disulfide isomerase 1	RB60	50.5.3	Enzyme classification.EC_5 isomerases.EC_5.3 intramolecular oxidoreductase
Cre03.g149250.t1.2	2	7.7	542	55847		1.1026e+06	±	352317		65036.1	±	91975		0	±	0		0.015	0.037	0.058	0.014	0.484	Isocitrate lyase	ICL2	50.5.4	Enzyme classification.EC_5 isomerases.EC_5.4 intramolecular transferase
Cre03.g200250.t1.2	3	11.6	346	37032		3.47581e+06	±	1.25661e+06		0	±	0		0	±	0		0	0	0	0	1	Putative isocitrate lyase/malate synthase	ICL3	50.5.4	Enzyme classification.EC_5 isomerases.EC_5.4 intramolecular transferase
Cre06.g272050.t1.2	12	28	626	66649		1.5518e+07	±	3.40972e+06		1.40329e+07	±	3.50448e+06		5.24937e+06	±	3.46243e+06		0.066	0.108	0.975	0.082	0.107	Phosphoglycerate mutase, 2,3-bisphosphoglycerate-independent	PGM1	50.5.4	Enzyme classification.EC_5 isomerases.EC_5.4 intramolecular transferase
au5.g13269_t1	2	11.1	298	32389		1.46252e+06	±	591376		0	±	0		0	±	0		0	0	0	0	1			50.6.1	Enzyme classification.EC_6 ligases.EC_6.1 ligase forming carbon-oxygen bond
Cre03.g182050.t1.2	5	10.9	667	72.25		1.65045e+06	±	2.33409e+06		7.66953e+06	±	9.85605e+06		0	±	0		0.055	0.094	0.207	0.521	0.048	(1 of 2) PTHR24096:SF221 - PROTEIN ACS-13, ISOFORM C		50.6.2	Enzyme classification.EC_6 ligases.EC_6.2 ligase forming carbon-sulfur bond
Cre13.g566650.t2.1	4	8.8	672	73227		2.4411e+06	±	1.17282e+06		3.45769e+06	±	4.0524e+06		0	±	0		0	0	0.896	0	0	(1 of 1) PTHR24096:SF134 - LONG CHAIN ACYL-COA SYNTHETASE 2		50.6.2	Enzyme classification.EC_6 ligases.EC_6.2 ligase forming carbon-sulfur bond
Cre06.g258700.t1.1	6	13.2	775	84075		4.4815e+06	±	2.56212e+06		3.43342e+06	±	1.93744e+06		0	±	0		0	0	0.869	0	0	Pyruvate carboxylase	PYC1	50.6.4	Enzyme classification.EC_6 ligases.EC_6.4 ligase forming carbon-carbon bond
Cre12.g497300.t2.1	11	43.4	378	38936		3.37479e+07	±	1.15115e+07		5.44023e+07	±	2.06811e+07		7.09012e+07	±	1.41273e+07		0.1	0.146	0.328	0.088	0.577	Rhodanese-like Ca-sensing receptor	CAS1	26.4.1.2	External stimuli response.drought.stomatal closure signalling.CAS calcium sensor
Cre02.g090850.t1.1	6	7.7	987	107.07		4.70188e+06	±	2.64605e+06		2.24175e+06	±	1.09927e+06		0	±	0		0	0	0.55	0	0	ClpB chaperone, Hsp100 family	CLPB3	26.3.2.1	External stimuli response.temperature.Hsp (heat-shock-responsive protein) families.Hsp100 protein
Cre06.g309100.t1.2	4	9.6	571	60466		1.7764e+06	±	1.20807e+06		1.90082e+06	±	1.0627e+06		0	±	0		0	0	0.952	0	0	Chaperonin 60C	CPN60C	26.3.2.4.1	External stimuli response.temperature.Hsp (heat-shock-responsive protein) families.Hsp60 family.Hsp60 protein
Cre06.g250100.t1.2	22	37.6	679	71954		6.51811e+07	±	3.32345e+07		1.47444e+08	±	4.73317e+07		4.68219e+07	±	1.90477e+07		0.075	0.118	0.185	0.75	0.072	Heat shock protein 70B	HSP70B	26.3.2.3.1	External stimuli response.temperature.Hsp (heat-shock-responsive protein) families.Hsp70 family.DnaK protein
Cre08.g372100.t1.2	15	37.9	651	71214		3.24953e+07	±	1.03183e+07		2.31745e+07	±	5.60292e+06		8.70109e+06	±	3.0422e+06		0.013	0.033	0.604	0.013	0.041	Heat shock protein 70A	HSP70A	26.3.2.3.1	External stimuli response.temperature.Hsp (heat-shock-responsive protein) families.Hsp70 family.DnaK protein
Cre10.g439900.t1.2	3	3.5	1124	120.89		776700	±	572370		169130	±	239186		0	±	0		0.026	0.053	0.105	0.024	0.487	ER-located HSP110/SSE-like protein	HSP70G	26.3.2.3.2	External stimuli response.temperature.Hsp (heat-shock-responsive protein) families.Hsp70 family.Hsp110 protein
Cre16.g677000.t1.2	13	20.4	774	84151		1.19423e+07	±	4.11483e+06		1.82013e+07	±	3.52976e+06		5.02235e+06	±	3.32656e+06		0.057	0.096	0.632	0.176	0.053	Heat shock protein 70E	HSP70E	26.3.2.3.2	External stimuli response.temperature.Hsp (heat-shock-responsive protein) families.Hsp70 family.Hsp110 protein
Cre02.g080650.t1.2	2	5.6	819	93119		865991	±	1.2247e+06		1.23111e+06	±	877290		0	±	0		0.042	0.077	0.168	0.491	0.037	Heat shock protein 90B	HSP90B	26.3.2.2.1	External stimuli response.temperature.Hsp (heat-shock-responsive protein) families.Hsp90 family.Hsp90 protein
Cre09.g386750.t1.2	16	23.7	705	80681		2.14231e+07	±	5.43602e+06		2.67244e+07	±	7.81456e+06		6.58613e+06	±	1.71327e+06		0.004	0.011	0.709	0.011	0.005	Heat shock protein 90A	HSP90A	26.3.2.2.1	External stimuli response.temperature.Hsp (heat-shock-responsive protein) families.Hsp90 family.Hsp90 protein
Cre12.g514850.t1.2	9	17.7	810	89353		6.98971e+06	±	3.22116e+06		4.65046e+06	±	1.43412e+06		5.70053e+06	±	4.41194e+06		0.819	0.842	0.879	0.822	0.993	Heat shock protein 90C	HSP90C	26.3.2.2.1	External stimuli response.temperature.Hsp (heat-shock-responsive protein) families.Hsp90 family.Hsp90 protein
Cre01.g002400.t1.1	3	17	229	24659		0	±	0		1.98947e+06	±	476102		1.70167e+06	±	2.40652e+06		0.036	0.067	0.032	0.483	0.146	Triacylglycerol lipase	TGL1	5.	Lipid metabolism.
Cre08.g383950.t1.1	1	0	624	66726		2.34293e+06	±	235576		2.76154e+06	±	221481		0	±	0		0	0	0.144	0	0	(1 of 100) PTHR12393:SF6 - SPHINGOMYELIN PHOSPHODIESTERASE 2		5.	Lipid metabolism.
Cre17.g715250.t1.2	1	6.1	228	23576		5.03377e+06	±	1.82466e+06		858326	±	1.21386e+06		0	±	0		0.023	0.05	0.09	0.02	0.483	Acetyl-CoA biotin carboxyl carrier	BCC1	5.1.4.2.3	Lipid metabolism.fatty acid synthesis.acetyl-CoA carboxylation.polymeric acetyl-CoA carboxylase complex.biotin carboxyl carrier subunit
Cre08.g359350.t1.2	7	17.3	515	56195		2.57825e+07	±	4.04445e+06		6.73396e+06	±	3.66624e+06		1.41284e+07	±	1.42669e+07		0.16	0.217	0.163	0.29	0.89	Biotin carboxylase	CARB1	5.1.4.2.4	Lipid metabolism.fatty acid synthesis.acetyl-CoA carboxylation.polymeric acetyl-CoA carboxylase complex.biotin carboxylase subunit
Cre12.g519100.t1.2	1	3.2	498	54099		2.22679e+06	±	1.20175e+06		0	±	0		0	±	0		0	0	0	0	1	Acetyl-CoA carboxylase	ACC1	5.1.4.2.1	Lipid metabolism.fatty acid synthesis.acetyl-CoA carboxylation.polymeric acetyl-CoA carboxylase complex.carboxyltransferase alpha subunit
Cre12.g484000.t1.2	3	10.5	455	49201		2.10219e+06	±	671715		0	±	0		0	±	0		0	0	0	0	1	Acetyl-CoA carboxylase beta-carboxyltransferase subunit	BCX1	5.1.4.2.2	Lipid metabolism.fatty acid synthesis.acetyl-CoA carboxylation.polymeric acetyl-CoA carboxylase complex.carboxyltransferase beta subunit
Cre07.g353450.t1.2	2	4.5	667	73223		1.94135e+06	±	597225		12951.5	±	18316.2		0	±	0		0.006	0.016	0.021	0.006	0.484	Acetyl-CoA synthetase/ligase	ACS3	5.1.3.3	Lipid metabolism.fatty acid synthesis.acetyl-CoA generation.acetyl-CoA synthetase
Cre02.g099850.t1.1	3	9.3	397	43563		3.12753e+06	±	913150		0	±	0		0	±	0		0	0	0	0	1	Pyruvate dehydrogenase, E1 component, alpha subunit	PDC2	5.1.3.2.1.1	Lipid metabolism.fatty acid synthesis.acetyl-CoA generation.plastidial pyruvate dehydrogenase complex.E1 pyruvate dehydrogenase component.alpha subunit
Cre03.g194200.t1.2	1	3.2	370	40247		2.61419e+06	±	675861		1.75169e+06	±	389612		1.94642e+06	±	1.16385e+06		0.515	0.565	0.601	0.549	0.995	Pyruvate dehydrogenase E1 beta subunit	PDH2	5.1.3.2.1.2	Lipid metabolism.fatty acid synthesis.acetyl-CoA generation.plastidial pyruvate dehydrogenase complex.E1 pyruvate dehydrogenase component.beta subunit
Cre03.g158900.t1.2	10	26.9	494	49796		2.21266e+07	±	4.43223e+06		2.16906e+07	±	1.09265e+07		8.81969e+06	±	3.97774e+06		0.098	0.145	0.957	0.113	0.162	dihydrolipoamide acetyltransferase, possibly plastidic	DLA2	5.1.3.2.2	Lipid metabolism.fatty acid synthesis.acetyl-CoA generation.plastidial pyruvate dehydrogenase complex.E2 dihydrolipoamide acetyltransferase component
Cre01.g016514.t1.1	7	14.4	585	60796		1.21584e+07	±	2.04343e+06		3.80657e+06	±	3.65158e+06		1.42545e+07	±	8.3347e+06		0.067	0.11	0.096	1	0.093	(1 of 1) PTHR22912//PTHR22912:SF142 - DISULFIDE OXIDOREDUCTASE // SUBFAMILY NOT NAMED	DLD2	5.1.3.2.3	Lipid metabolism.fatty acid synthesis.acetyl-CoA generation.plastidial pyruvate dehydrogenase complex.E3 dihydrolipoamide dehydrogenase component
Cre06.g251400.t1.2	5	12.3	543	59926		2.95432e+06	±	814357		7.8339e+06	±	1.25101e+06		724793	±	1.02501e+06		0.06	0.1	0.966	0.1	0.073	NADP-dependent malic enzyme	MME6	5.1.1.4	Lipid metabolism.fatty acid synthesis.citrate shuttle.cytosolic NADP-dependent malic enzyme
Cre16.g672650.t1.2	6	29.8	275	29207		1.00415e+07	±	3.25556e+06		1.70178e+07	±	6.63009e+06		1.52488e+07	±	5.38556e+06		0.505	0.556	0.52	0.621	0.982	Mitochondrial substrate carrier protein	MCP14	5.1.1.1	Lipid metabolism.fatty acid synthesis.citrate shuttle.mitochondrial dicarboxylate transporter
Cre14.g621650.t1.1	6	24.9	349	36593		5.83094e+06	±	1.70816e+06		7.17314e+06	±	3.05782e+06		1.01993e+07	±	6.32122e+06		0.787	0.817	0.951	0.771	0.917	Malonyl-CoA:acyl-carrier-protein transacylase	MCT1	5.1.6.4	Lipid metabolism.fatty acid synthesis.mitochondrial Type II fatty acid synthase (mtFAS) system.malonyl-CoA:ACP transacylase
Cre13.g577100.t1.2	2	26.5	117	12424		1.95781e+06	±	627140		2.96539e+06	±	1.62656e+06		8.81401e+06	±	4.09394e+06		0.091	0.136	0.908	0.099	0.169	Acyl-carrier protein 2	ACP2	5.1.5.1	Lipid metabolism.fatty acid synthesis.plastidial Type II fatty acid synthase (ptFAS) system.acyl carrier protein (ptACP)
Cre06.g294950.t1.1	6	17.6	374	39247		1.54822e+07	±	6.16561e+06		3.04146e+06	±	766396		1.18854e+07	±	9.39591e+06		0.152	0.207	0.135	0.644	0.421	Enoyl-[acyl-carrier-protein] reductase	ENR1	5.1.5.5	Lipid metabolism.fatty acid synthesis.plastidial Type II fatty acid synthase (ptFAS) system.enoyl-ACP reductase
Cre03.g172000.t1.2	4	17.1	322	33122		5.46911e+06	±	3.01464e+06		2.65545e+06	±	1.59116e+06		4.23852e+06	±	2.31425e+06		0.441	0.495	0.434	0.935	0.618	3-oxoacy-[acyl-carrier-protein] reductase	KAR1	5.1.5.4	Lipid metabolism.fatty acid synthesis.plastidial Type II fatty acid synthase (ptFAS) system.ketoacyl-ACP reductase
Cre11.g467723.t2.1	4	15.2	454	48543		1.50049e+07	±	3.25923e+06		1.52242e+07	±	3.55053e+06		7.26116e+06	±	6.28777e+06		0.19	0.246	1	0.243	0.238	3-ketoacyl-CoA-synthase component of plastidic multimeric fatty acid synthase	KAS1	5.1.5.2.1	Lipid metabolism.fatty acid synthesis.plastidial Type II fatty acid synthase (ptFAS) system.ketoacyl-ACP synthase activities.ketoacyl-ACP synthase I
Cre04.g216950.t1.2	2	9.6	374	38909		0	±	0		16810.7	±	23773.9		4.29168e+06	±	2.13841e+06		0.005	0.014	0.488	0.005	0.02	(1 of 1) 2.3.1.180 - Beta-ketoacyl-[acyl-carrier-protein] synthase III / KASIII		5.1.5.2.3	Lipid metabolism.fatty acid synthesis.plastidial Type II fatty acid synthase (ptFAS) system.ketoacyl-ACP synthase activities.ketoacyl-ACP synthase III
Cre17.g701700.t2.1	3	12.2	401	44.71		1.36273e+06	±	1.1645e+06		0	±	0		0	±	0		0	0	0	0	1	plastid acyl-ACP desaturase	FAB2	5.1.8	Lipid metabolism.fatty acid synthesis.stearoyl-ACP desaturase
Cre16.g656400.t1.2	2	8.6	479	52873		1.90587e+06	±	678019		0	±	0		0	±	0		0	0	0	0	1	UDP-sulfoquinovose synthase	SQD1	5.3.5	Lipid metabolism.galactolipid and sulfolipid synthesis.UDP-sulfoquinovose synthase
Cre07.g324200.t1.2	1	1.8	666	75.78		3.08893e+06	±	1.63915e+06		0	±	0		0	±	0		0	0	0	0	1	Diacylglyceryl-N,N,N-trimethylhomoserine synthesis protein	BTA1	5.2.8.1	Lipid metabolism.glycerolipid synthesis.betaine lipids.betaine lipid synthase
Cre02.g143000.t1.2	3	9.3	410	45526		1.97927e+06	±	1.24562e+06		2.24336e+06	±	1.39012e+06		0	±	0		0	0	0.981	0	0	Glycerol-3-phosphate acyltransferase, chloroplast precursor	PLSB1	5.2.1.2	Lipid metabolism.glycerolipid synthesis.phosphatidic acid.glycerol-3-phosphate acyltransferase
Cre16.g653350.t1.2	3	10.2	511	55918		3.38093e+06	±	1.36383e+06		141367	±	199923		0	±	0		0.014	0.035	0.054	0.013	0.484	(1 of 1) 3.5.1.108 - UDP-3-O-acyl-N-acetylglucosamine deacetylase / UDP-3-O-acyl-GlcNAc deacetylase		5.6.2	Lipid metabolism.lipid A synthesis.LpxC UDP-3-O-acyl N-acetylglucosamine deacetylase
Cre16.g675850.t1.2	3	10.9	257	30018		3.11946e+06	±	1.43598e+06		5.60328e+06	±	1.15456e+06		2.80793e+06	±	3.97101e+06		0.101	0.148	0.986	0.152	0.125	(1 of 1) K00249//K11729 - acyl-CoA dehydrogenase (ACADM, acd) // acyl-CoA dehydrogenase family member 10 (ACAD10)		5.7.3.3.2	Lipid metabolism.lipid degradation.fatty acid degradation.alternative beta-oxidation.monofunctionial hydroxyacyl-CoA dehydrogenase
Cre11.g467350.t1.2	2	3.5	649	70015		302429	±	427699		1.52544e+06	±	1.01422e+06		0	±	0		0.025	0.052	0.099	0.486	0.022	Acyl-CoA oxidase/dehydrogenase		5.7.3.2.1	Lipid metabolism.lipid degradation.fatty acid degradation.core beta-oxidation.ACX acyl CoA oxidase
Cre16.g687350.t1.2	4	9.3	632	67577		655896	±	251216		1.70467e+06	±	585275		0	±	0		0	0	0.047	0	0	Acyl-CoA oxidase/dehydrogenase		5.7.3.2.1	Lipid metabolism.lipid degradation.fatty acid degradation.core beta-oxidation.ACX acyl CoA oxidase
Cre17.g723650.t1.2	1	2.8	461	47358		837291	±	444069		94197.9	±	133216		0	±	0		0.02	0.046	0.078	0.018	0.485	Acetyl-CoA acyltransferase	ATO1	5.7.3.2.3	Lipid metabolism.lipid degradation.fatty acid degradation.core beta-oxidation.KAT 3-ketoacyl-CoA thiolase
Cre16.g695050.t1.2	2	5.2	734	76539		235433	±	332953		1.06139e+06	±	473235		0	±	0		0.025	0.052	0.099	0.484	0.022	3-hydroxyacyl-CoA dehydrogenase	HCD1	5.7.3.2.2	Lipid metabolism.lipid degradation.fatty acid degradation.core beta-oxidation.MFP multifunctional enzyme
Cre03.g144807.t1.1	7	16.5	546	60707		5.95156e+06	±	2.57386e+06		237681	±	336132		0	±	0		0.014	0.035	0.056	0.013	0.485	Malate synthase	MAS1	5.7.3.6.4	Lipid metabolism.lipid degradation.fatty acid degradation.glyoxylate cycle.malate synthase
Cre03.g149100.t1.2	3	8.1	484	53257		3.86025e+06	±	487778		3.20667e+06	±	1.62536e+06		6.15325e+06	±	5.9338e+06		0.874	0.892	0.889	1	0.9	Citrate synthase, glyoxysomal/microbody form	CIS2	5.7.3.6.1	Lipid metabolism.lipid degradation.fatty acid degradation.glyoxylate cycle.peroxisomal citrate synthase
Cre06.g282800.t1.2	9	31.2	417	45748		2.55027e+07	±	1.0179e+07		2.35458e+06	±	2.75535e+06		363866	±	514584		0.05	0.088	0.652	0.047	0.148	Isocitrate lyase	ICL1	5.7.3.6.3	Lipid metabolism.lipid degradation.fatty acid degradation.glyoxylate cycle.peroxisomal isocitrate lyase
Cre12.g500500.t2.1	2	7.2	387	42104		661754	±	377248		0	±	0		0	±	0		0	0	0	0	1	Sterol-C24-methyltransferase	SMT1	5.5.1.1	Lipid metabolism.phytosterols.campesterol synthesis.sterol C-24 methyltransferase
Cre09.g415800.t1.2	4	10.4	760	78821		2.81865e+06	±	531055		1.19026e+06	±	202964		0	±	0		0	0	0.003	0	0	(1 of 1) K16865 - programmed cell death protein 4 (PDCD4)		27.2.2	Multi-process regulation.TOR signalling pathway.MRF TOR-dependent protein translation regulator
Cre01.g000350.t1.1	3	16.8	321	32513		279118	±	394732		1.17014e+06	±	1.65483e+06		4.53926e+06	±	1.78027e+06		0.173	0.23	0.996	0.21	0.234	possible oxidoreductase		35.1	not assigned.annotated
Cre01.g050550.t1.2	1	17.7	96	10513		2.96134e+06	±	226262		5.12697e+06	±	1.85881e+06		9.20605e+06	±	3.74467e+06		0.046	0.082	0.369	0.039	0.247	(1 of 1) PF09360 - Iron-binding zinc finger CDGSH type (zf-CDGSH)		35.1	not assigned.annotated
Cre01.g061077.t1.1	4	23.1	273	29212		8.69178e+06	±	4.43943e+06		0	±	0		6.12301e+06	±	6.46514e+06		0	0	0	0.539	0	predicted protein	CGL93	35.1	not assigned.annotated
Cre02.g104900.t1.2	1	4.3	391	43725		874312	±	61889.5		0	±	0		0	±	0		0	0	0	0	1	Flagellar Associated Protein 204	FAP204	35.1	not assigned.annotated
Cre03.g198850.t1.2	1	11.3	248	26612		1.60726e+07	±	6.29828e+06		5.23229e+06	±	6.87998e+06		1.08345e+07	±	5.12286e+06		0.14	0.192	0.149	0.923	0.241	Thylakoid llumen protein	TL19	35.1	not assigned.annotated
Cre03.g198950.t1.2	6	39	218	23926		1.06929e+07	±	1.60469e+06		8.16292e+06	±	4.91476e+06		9.78628e+06	±	5.1278e+06		0.719	0.758	0.697	0.9	0.919	Conserved in the Green Lineage	CGL30	35.1	not assigned.annotated
Cre03.g200991.t1.1	1	3.7	464	48139		844764	±	145938		1.07992e+06	±	894469		0	±	0		0	0	0.864	0	0	(1 of 1) K15262 - protein BCP1 (BCP1, BCCIP)		35.1	not assigned.annotated
Cre03.g213313.t1.1	1	5	321	32542		0	±	0		1.34099e+06	±	446553		0	±	0		0	0	0	1	0	(1 of 2) K00059 - 3-oxoacyl- (fabG)		35.1	not assigned.annotated
Cre04.g222700.t1.2	13	12.4	1053	115.31		7.67033e+06	±	5.41496e+06		3.83245e+06	±	3.42433e+06		305656	±	432262		0.053	0.091	0.961	0.065	0.091	Elongation Factor 3 and ABC transporter		35.1	not assigned.annotated
Cre05.g233950.t1.2	3	24.3	144	15636		1.69502e+06	±	892074		1.73908e+06	±	2.45943e+06		3.81921e+06	±	2.24884e+06		0.108	0.156	0.165	0.98	0.129	Conserved in the Green Lineage	CGL129	35.1	not assigned.annotated
Cre05.g242550.t1.2	1	3.3	459	48845		1.28505e+06	±	318987		468859	±	251433		0	±	0		0	0	0.1	0	0	Radial spoke protein 6	RSP6	35.1	not assigned.annotated
Cre06.g257500.t1.2	14	49	247	28002		5.01314e+07	±	446700		1.22335e+07	±	2.35535e+06		1.9721e+07	±	4.66692e+06		0.001	0.003	0.001	0.004	0.095	14-3-3 protein	FTT2	35.1	not assigned.annotated
Cre06.g262850.t1.2	1	5.9	256	28.04		322649	±	69098.9		0	±	0		0	±	0		0	0	0	0	1	Small Rab-related GTPase	RAB23	35.1	not assigned.annotated
Cre07.g325736.t1.1	5	12.5	530	56209		6.6533e+06	±	2.52298e+06		1.17311e+07	±	2.69267e+06		1.54265e+07	±	9.94357e+06		0.343	0.399	0.444	0.372	0.986	(1 of 16) PF04755 - PAP_fibrillin (PAP_fibrillin)		35.1	not assigned.annotated
Cre07.g335400.t1.1	6	11.7	647	69838		2.38519e+06	±	274944		1.81776e+06	±	608068		480345	±	679311		0.07	0.112	0.996	0.093	0.103	(1 of 1) PTHR19211//PTHR19211:SF7 - ATP-BINDING TRANSPORT PROTEIN-RELATED // ABC TRANSPORTER-RELATED PROTEIN		35.1	not assigned.annotated
Cre07.g352251.t1.1	2	8.5	497	52694		0	±	0		93669.3	±	132468		1.221e+07	±	8.3416e+06		0.011	0.029	0.502	0.01	0.04	(1 of 1) PTHR18934//PTHR18934:SF99 - ATP-DEPENDENT RNA HELICASE // ATP-DEPENDENT RNA HELICASE DHX37-RELATED		35.1	not assigned.annotated
Cre09.g387000.t1.2	1	1.9	620	64461		2.58414e+06	±	695661		0	±	0		0	±	0		0	0	0	0	1	Conserved in the Green Lineage	CGL34	35.1	not assigned.annotated
Cre09.g392350.t2.1	6	30.9	165	15784		5.78599e+07	±	1.23888e+07		2.5999e+07	±	1.19652e+07		2.57753e+07	±	6.70622e+06		0.063	0.104	0.081	0.099	0.986	glycine-rich RNA-binding protein	CGLD37	35.1	not assigned.annotated
Cre09.g404000.t1.1	2	18.6	215	22.61		462763	±	654446		1.26987e+06	±	1.79587e+06		3.7938e+06	±	1.59059e+06		0.195	0.252	0.998	0.238	0.256	thylakoid lumenal 17.4 kDa protein	CPLD59	35.1	not assigned.annotated
Cre09.g405800.t1.2	1	6.1	197	21206		989258	±	124487		0	±	0		0	±	0		0	0	0	0	1	(1 of 1) PTHR11911//PTHR11911:SF109 - INOSINE-5-MONOPHOSPHATE DEHYDROGENASE RELATED // SUBFAMILY NOT NAMED		35.1	not assigned.annotated
Cre10.g439850.t1.2	2	4.5	639	73119		1.75763e+06	±	827649		626362	±	885810		0	±	0		0.029	0.058	0.116	0.026	0.484	(1 of 1) PTHR10766//PTHR10766:SF37 - TRANSMEMBRANE 9 SUPERFAMILY PROTEIN // ENDOMEMBRANE PROTEIN 70 FAMILY PROTEIN		35.1	not assigned.annotated
Cre10.g456050.t2.1	3	28.9	201	21414		5.47246e+06	±	1.81605e+06		6.47228e+06	±	4.70049e+06		1.45867e+07	±	1.01823e+07		0.76	0.796	0.837	0.99	0.765	AGG3 Paralog		35.1	not assigned.annotated
Cre10.g467000.t1.2	1	2.6	469	51308		0	±	0		1.03559e+06	±	101539		1.19941e+06	±	830434		0	0	0	0	0.971	Intraflagellar Transport Protein 57	IFT57	35.1	not assigned.annotated
Cre11.g467755.t1.1	1	3.9	310	31667		0	±	0		368913	±	329964		0	±	0		0	0	0	1	0	Extended short-chain dehydrogenase		35.1	not assigned.annotated
Cre12.g514200.t1.2	5	14.1	611	64459		1.14701e+07	±	855636		1.37441e+07	±	6.69919e+06		1.0882e+06	±	1.53895e+06		0.051	0.088	1	0.074	0.073	(1 of 1) PTHR11552 - GLUCOSE-METHANOL-CHOLINE GMC OXIDOREDUCTASE		35.1	not assigned.annotated
Cre12.g559250.t1.2	11	42.1	259	29514		2.33826e+07	±	1.61314e+07		2.17875e+07	±	1.08671e+06		4.09929e+07	±	2.41441e+07		0.559	0.609	0.845	0.531	0.84	14-3-3 protein	FTT1	35.1	not assigned.annotated
Cre13.g562150.t1.2	1	4.2	403	43201		1.26643e+06	±	489027		276003	±	390327		0	±	0		0.025	0.052	0.098	0.022	0.484	(1 of 1) PTHR23305:SF12 - GTP-BINDING PROTEIN-RELATED		35.1	not assigned.annotated
Cre13.g563600.t1.1	1	2.7	330	36188		214919	±	101752		0	±	0		0	±	0		0	0	0	0	1	Ubiquitin-fusion protein	UBQ7	35.1	not assigned.annotated
Cre13.g571050.t1.1	1	0.6	1218	126.79		748684	±	460518		0	±	0		0	±	0		0	0	0	0	1	High mobility group protein		35.1	not assigned.annotated
Cre14.g616600.t1.2	1	2	960	99243		222261	±	314324		519410	±	490433		0	±	0		0.037	0.069	0.147	0.491	0.032	Plastid-localized	FZL	35.1	not assigned.annotated
Cre15.g636050.t1.2	1	6.1	246	26589		1.06774e+06	±	1.51001e+06		2.19937e+06	±	567444		1.14699e+06	±	1.62209e+06		0.24	0.297	0.295	1	0.297	Conserved in the Plant Lineage and Diatoms	CPLD31	35.1	not assigned.annotated
Cre16.g669650.t1.2	4	38.2	170	17397		6.63923e+06	±	2.21794e+06		8.31249e+06	±	3.89419e+06		7.03614e+06	±	2.31175e+06		0.966	0.976	0.963	0.989	0.992	(1 of 2) 3.5.99.10 - 2-iminobutanoate/2-iminopropanoate deaminase / Enamine/imine deaminase		35.1	not assigned.annotated
Cre16.g672750.t1.2	3	10.9	338	35396		111351	±	157474		0	±	0		942084	±	382734		0.02	0.046	0.485	0.079	0.018	(1 of 2) K14944 - RNA-binding protein Nova (NOVA)		35.1	not assigned.annotated
Cre16.g674950.t1.2	2	4.1	558	60169		427398	±	124929		0	±	0		0	±	0		0	0	0	0	1	Putative all-trans-retinol 13,14-reductase		35.1	not assigned.annotated
Cre16.g675958.t1.1	1	2.5	554	63807		0	±	0		1.28118e+06	±	748875		0	±	0		0	0	0	1	0	(1 of 2) PTHR10766//PTHR10766:SF49 - TRANSMEMBRANE 9 SUPERFAMILY PROTEIN // SUBFAMILY NOT NAMED		35.1	not assigned.annotated
Cre16.g679550.t1.1	6	32.8	332	34981		461024	±	651986		1.81718e+06	±	1.04281e+06		1.28065e+07	±	3.92891e+06		0.052	0.09	0.112	0.055	0.844	Flagellar Associated Protein 277	FAP277	35.1	not assigned.annotated
Cre16.g687300.t1.2	2	20	205	21036		656742	±	300831		0	±	0		363749	±	514419		0.034	0.065	0.03	0.136	0.485	Conserved in the Plant Lineage and Diatoms	CPLD61	35.1	not assigned.annotated
Cre16.g696000.t1.2	13	13.7	1493	156.04		8.8911e+06	±	876414		6.02237e+06	±	1.96877e+06		5.32078e+06	±	2.63465e+06		0.296	0.352	0.506	0.284	0.869	(1 of 2) 2.7.7.23//2.7.7.9 - UDP-N-acetylglucosamine diphosphorylase / UDP-N-acetylglucosamine pyrophosphorylase // UTP--glucose-1-phosphate uridylyltransferase / UDP-glucose pyrophosphorylase		35.1	not assigned.annotated
Cre17.g734300.t2.1	3	3.9	942	100.31		1.05241e+06	±	415350		1.41752e+06	±	1.04687e+06		0	±	0		0	0	0.966	0	0	(1 of 2) PTHR10903:SF47 - TRANSLOCASE OF CHLOROPLAST 120, CHLOROPLASTIC-RELATED		35.1	not assigned.annotated
P36495	1	0	1995	232.19		1.64733e+06	±	229796		0	±	0		2.92471e+06	±	4.13616e+06		0.044	0.08	0.038	0.178	0.483	Uncharacterized membrane protein ycf78 (ORF-S) (ORF1995) (ORFA)	ycf78	35.1	not assigned.annotated
Cre13.g582800.t1.2	2	7.2	484	53184		0	±	0		637257	±	239716		0	±	0		0	0	0	1	0	(1 of 1) 6.3.2.11 - Carnosine synthase / Carnosine synthetase		35.1	not assigned.annotated
P04264	10	24.5	644	66017		6.76207e+06	±	1.81845e+06		1.88351e+07	±	5.03581e+06		1.89471e+07	±	3.29448e+06		0.007	0.019	0.012	0.011	0.994	Keratin, type II cytoskeletal 1 (67 kDa cytokeratin) (Cytokeratin-1) (CK-1) (Hair alpha protein) (Keratin-1) (K1) (Type-II keratin Kb1)	KRT1 KRTA	35.2	not assigned.not annotated
P13645	13	31.9	593	59.51		1.14194e+07	±	6.26987e+06		1.06733e+07	±	401157		2.02791e+07	±	9.032e+06		0.468	0.521	0.976	0.481	0.593	Keratin, type I cytoskeletal 10 (Cytokeratin-10) (CK-10) (Keratin-10) (K10)	KRT10 KPP	35.2	not assigned.not annotated
P35527	7	21	623	62129		6.54277e+06	±	1.20755e+06		1.11796e+07	±	1.20595e+07		8.2485e+06	±	7.51381e+06		0.947	0.96	0.992	0.944	0.977	Keratin, type I cytoskeletal 9 (Cytokeratin-9) (CK-9) (Keratin-9) (K9)	KRT9	35.2	not assigned.not annotated
P35908	4	13.2	645	65865		3.09997e+06	±	1.47915e+06		3.18231e+06	±	1.39173e+06		8.40151e+06	±	5.43335e+06		0.727	0.766	0.999	0.756	0.778	Keratin, type II cytoskeletal 2 epidermal (Cytokeratin-2e) (CK-2e) (Epithelial keratin-2e) (Keratin-2 epidermis) (Keratin-2e) (K2e) (Type-II keratin Kb2)	KRT2 KRT2A KRT2E	35.2	not assigned.not annotated
Cre01.g000100.t1.1	1	0.5	2409	244.82		0	±	0		5.46841e+07	±	4.46475e+07		1.04574e+08	±	3.44485e+07		0	0	0	0	0.335			35.2	not assigned.not annotated
Cre01.g000900.t1.2	3	11.7	488	50844		3.24447e+06	±	713475		7.73322e+06	±	4.49167e+06		1.25303e+07	±	8.32429e+06		0.338	0.394	0.526	0.33	0.908	Conserved in the Plant Lineage and Diatoms	CPLD20	35.2	not assigned.not annotated
Cre01.g001100.t1.2	3	7.3	681	69963		1.45277e+06	±	923716		0	±	0		0	±	0		0	0	0	0	1			35.2	not assigned.not annotated
Cre01.g002500.t1.2	7	21.8	243	26577		4.20848e+07	±	1.63925e+07		3.90057e+07	±	1.02311e+07		3.62493e+07	±	1.79453e+07		0.842	0.861	0.998	0.854	0.883	Chlamyopsin 1	COP1	35.2	not assigned.not annotated
Cre01.g005050.t1.1	2	3.4	860	95632		1.03664e+06	±	1.46603e+06		2.45222e+06	±	923127		428141	±	605483		0.209	0.267	0.27	0.998	0.254	(1 of 4) K06816 - golgi apparatus protein 1 (GLG1, ESL1)		35.2	not assigned.not annotated
Cre01.g010400.t1.2	2	9.1	187	20398		2.12263e+06	±	716250		771665	±	212635		0	±	0		0	0	0.016	0	0	Flagellar Associated Membrane Protein 380	FAP380	35.2	not assigned.not annotated
Cre01.g016300.t1.1	6	25.3	328	36.17		3.09289e+06	±	1.46054e+06		3.31381e+06	±	2.75049e+06		8.53558e+06	±	2.74005e+06		0.28	0.336	0.844	0.505	0.265	Calmodulin-like protein	CAM3	35.2	not assigned.not annotated
Cre01.g024150.t1.2	1	5.3	359	41055		387094	±	547434		441204	±	409248		0	±	0		0.044	0.08	0.178	0.489	0.039			35.2	not assigned.not annotated
Cre01.g051500.t1.2	1	13.7	117	11982		0	±	0		4.80887e+06	±	786370		5.65957e+06	±	1.20136e+06		0	0	0	0	0.639		ULP1	35.2	not assigned.not annotated
Cre01.g054500.t1.2	3	3.5	1094	112.35		0	±	0		3.2961e+06	±	1.89207e+06		937858	±	1.32633e+06		0.027	0.055	0.024	0.485	0.11	(1 of 1) 1.6.1.2 - NAD(P)(+) transhydrogenase (Re/Si-specific) / Transhydrogenase		35.2	not assigned.not annotated
Cre01.g054850.t1.2	5	26.8	228	25087		4.25815e+06	±	1.80178e+06		405762	±	573834		1.86235e+06	±	1.02174e+06		0.061	0.101	0.075	0.971	0.101			35.2	not assigned.not annotated
Cre02.g077800.t1.2	3	5.6	781	83061		6.75107e+06	±	1.01527e+06		2.92322e+06	±	1.00883e+06		575594	±	814013		0.057	0.096	0.973	0.071	0.094	Flagellar Associated Protein 310	FAP310	35.2	not assigned.not annotated
Cre02.g077850.t1.2	2	5	783	83459		1.55737e+06	±	513672		417709	±	590730		0	±	0		0.026	0.053	0.103	0.023	0.483	Flagellar Associated Protein 212	FAP212	35.2	not assigned.not annotated
Cre02.g081050.t1.2	3	8.9	529	55891		4.8734e+06	±	3.37828e+06		0	±	0		0	±	0		0	0	0	0	1	Flagellar Associated Protein 24	FAP24	35.2	not assigned.not annotated
Cre02.g081250.t1.2	14	28.9	731	74854		1.05682e+07	±	5.69624e+06		3.53731e+07	±	2.47889e+06		2.01905e+07	±	2.0567e+07		0.248	0.305	0.264	0.961	0.364			35.2	not assigned.not annotated
Cre02.g084000.t1.2	3	33.3	120	12964		3.01295e+06	±	1.50867e+06		399462	±	564925		0	±	0		0.022	0.049	0.087	0.02	0.486			35.2	not assigned.not annotated
Cre02.g087150.t1.2	2	4.7	578	57942		945255	±	119215		0	±	0		0	±	0		0	0	0	0	1			35.2	not assigned.not annotated
Cre02.g095133.t1.1	1	6.7	252	24484		0	±	0		41289.8	±	28163.9		0	±	0		0	0	0	1	0	(1 of 1) PTHR14194//PTHR14194:SF44 - NITROGEN METABOLIC REGULATION PROTEIN NMR-RELATED // SUBFAMILY NOT NAMED		35.2	not assigned.not annotated
Cre02.g099601.t1.1	1	0.4	2238	219.88		2.96904e+06	±	1.36578e+06		1.53432e+06	±	2.16985e+06		0	±	0		0.032	0.062	0.129	0.028	0.484	(1 of 2) PTHR12663 - ANDROGEN INDUCED INHIBITOR OF PROLIFERATION AS3 / PDS5-RELATED		35.2	not assigned.not annotated
Cre02.g111800.t1.2	2	6.6	438	45549		763158	±	205892		0	±	0		0	±	0		0	0	0	0	1			35.2	not assigned.not annotated
Cre02.g112150.t1.2	6	11.4	789	86988		2.48324e+06	±	2.01585e+06		4.06938e+06	±	3.24974e+06		3.28968e+06	±	2.08267e+06		0.955	0.967	0.951	0.982	0.992	(1 of 2) KOG3774 - Uncharacterized conserved protein Lama		35.2	not assigned.not annotated
Cre02.g114450.t1.2	2	14.4	181	18964		0	±	0		1.37098e+06	±	300715		1.82802e+06	±	1.00237e+06		0	0	0	0	0.894			35.2	not assigned.not annotated
Cre02.g142426.t1.1	2	3.9	750	78885		1.0005e+06	±	392316		0	±	0		0	±	0		0	0	0	0	1	(1 of 5) PF03732 - Retrotransposon gag protein (Retrotrans_gag)		35.2	not assigned.not annotated
Cre03.g145247.t1.1	2	10.8	223	24025		1.17554e+06	±	739138		0	±	0		0	±	0		0	0	0	0	1	S-isoprenylcysteine O-methyltransferase	TEF11	35.2	not assigned.not annotated
Cre03.g145507.t1.1	5	21.5	261	27943		2.77052e+06	±	409300		3.38635e+06	±	2.37165e+06		9.66706e+06	±	1.77678e+06		0.225	0.282	0.838	0.427	0.215			35.2	not assigned.not annotated
Cre03.g151200.t1.2	1	10	110	11821		0	±	0		2.69059e+06	±	1.02397e+06		1.02098e+06	±	1.44388e+06		0.029	0.058	0.026	0.484	0.116	Conserved in the Green Lineage and Diatoms	CGLD16	35.2	not assigned.not annotated
Cre03.g152150.t1.2	6	23	413	41014		7.90654e+06	±	1.55777e+06		0	±	0		0	±	0		0	0	0	0	1			35.2	not assigned.not annotated
Cre03.g156250.t1.2	2	13.1	213	22.76		999690	±	1.41377e+06		2.47047e+06	±	521275		2.99991e+06	±	846961		0.083	0.126	0.117	0.111	0.999	Flagellar Associated Protein 186	FAP186	35.2	not assigned.not annotated
Cre03.g164000.t1.2	3	15.9	233	24228		2.80563e+06	±	2.08041e+06		1.49095e+06	±	992269		1.19658e+06	±	1.69222e+06		0.122	0.172	0.98	0.144	0.184	Anaerobiosis-Related protein 1	ANR1	35.2	not assigned.not annotated
Cre03.g169900.t1.2	3	13	300	32849		1.93619e+06	±	1.33452e+06		2.16864e+06	±	238030		0	±	0		0	0	0.673	0	0			35.2	not assigned.not annotated
Cre03.g170450.t1.2	2	12.7	157	17421		1.54686e+06	±	627555		296068	±	418703		0	±	0		0.023	0.05	0.094	0.021	0.484			35.2	not assigned.not annotated
Cre03.g173600.t1.2	1	0.5	1378	133.93		369881	±	420619		0	±	0		0	±	0		0	0	0	0	1	(1 of 2) KOG0001//KOG0005 - Ubiquitin and ubiquitin-like proteins // Ubiquitin-like protein		35.2	not assigned.not annotated
Cre03.g175750.t1.2	1	3.8	503	53514		324976	±	40552.2		0	±	0		0	±	0		0	0	0	0	1	(1 of 1) PTHR12461:SF2 - JMJC DOMAIN-CONTAINING PROTEIN 7		35.2	not assigned.not annotated
Cre03.g181750.t2.1	1	8.6	359	38451		0	±	0		1.32841e+06	±	1.25111e+06		0	±	0		0	0	0	1	0			35.2	not assigned.not annotated
Cre03.g194350.t1.2	2	4.3	652	71.74		381224	±	46876.4		0	±	0		0	±	0		0	0	0	0	1			35.2	not assigned.not annotated
Cre03.g197500.t2.1	5	17.1	456	47484		3.25681e+06	±	2.82145e+06		4.14734e+06	±	1.39415e+06		792626	±	1.12094e+06		0.077	0.12	0.985	0.12	0.097	Predicted protein	MOT6	35.2	not assigned.not annotated
Cre04.g218100.t1.2	2	13.6	214	23947		1.20763e+06	±	166355		466308	±	659459		1.84685e+06	±	1.55945e+06		0.086	0.13	0.118	1	0.117	Flagellar Associated Protein 25	FAP25	35.2	not assigned.not annotated
Cre04.g221400.t1.2	2	23.9	134	14.58		1.04724e+06	±	307011		0	±	0		0	±	0		0	0	0	0	1			35.2	not assigned.not annotated
Cre05.g233050.t1.2	3	19.4	180	19056		1.49845e+07	±	4.95374e+06		5.07255e+06	±	2.94191e+06		1.56167e+07	±	8.5421e+06		0.127	0.177	0.16	0.997	0.175	Flagellar Associated Protein 162	FAP162	35.2	not assigned.not annotated
Cre05.g247450.t1.2	3	9.9	891	85013		753602	±	81584.5		129484	±	183119		0	±	0		0.022	0.049	0.086	0.02	0.483	Putative rhodanese-like protein	CGL56	35.2	not assigned.not annotated
Cre06.g255100.t1.1	3	4.7	917	94084		673836	±	217003		683138	±	457252		0	±	0		0	0	0.867	0	0			35.2	not assigned.not annotated
Cre06.g259100.t1.1	5	6.8	1198	127.39		2.64918e+06	±	1.81635e+06		1.80629e+06	±	346875		0	±	0		0	0	0.887	0	0			35.2	not assigned.not annotated
Cre06.g261450.t1.2	4	25.7	179	19515		1.97645e+06	±	856653		1.41809e+06	±	544356		2.35339e+06	±	209064		0.392	0.447	0.747	0.753	0.363	High mobility group protein		35.2	not assigned.not annotated
Cre06.g261500.t1.2	1	4	324	35463		0	±	0		720969	±	746702		0	±	0		0	0	0	1	0	Conserved in the Plant Lineage and Diatoms	CPLD58	35.2	not assigned.not annotated
Cre06.g263250.t1.1	5	63	3645	316.23		5.3574e+06	±	3.85035e+06		3.31381e+06	±	554314		3.97355e+06	±	3.30001e+06		0.823	0.845	0.928	0.809	0.963			35.2	not assigned.not annotated
Cre06.g278195.t1.1	4	33.8	130	14081		433697	±	613340		1.75901e+06	±	1.9791e+06		1.18107e+07	±	4.17079e+06		0.06	0.1	0.148	0.06	0.763			35.2	not assigned.not annotated
Cre06.g278255.t1.1	10	12.1	1033	106.99		6.92268e+06	±	4.22481e+06		4.85777e+06	±	1.94432e+06		3.50654e+06	±	3.43063e+06		0.476	0.529	0.956	0.475	0.629			35.2	not assigned.not annotated
Cre06.g285401.t1.1	2	17.4	178	17857		4.34151e+06	±	1.74081e+06		2.47795e+06	±	485753		0	±	0		0	0	0.18	0	0	Histone-like Flagellar Associated protein	FAP355	35.2	not assigned.not annotated
Cre06.g300550.t1.2	9	11.3	955	105.68		9.15087e+06	±	5.41403e+06		1.96611e+06	±	1.77079e+06		628044	±	888189		0.068	0.11	0.899	0.075	0.131	(1 of 14) PF02493 - MORN repeat (MORN)		35.2	not assigned.not annotated
Cre06.g300700.t1.1	3	12.9	271	28868		2.26899e+06	±	1.45424e+06		0	±	0		0	±	0		0	0	0	0	1	Flavin reductase		35.2	not assigned.not annotated
Cre06.g307500.t1.1	5	15.6	443	47652		1.06305e+07	±	3.01244e+06		1.25932e+07	±	7.4551e+06		9.23856e+06	±	9.24169e+06		0.488	0.541	0.999	0.558	0.537	Low-CO2 inducible protein C	LCIC	35.2	not assigned.not annotated
Cre07.g321400.t1.1	1	0.8	1556	164.44		2.33825e+06	±	1.00611e+06		0	±	0		0	±	0		0	0	0	0	1	Membrane-associated hydroxyproline-rich glycoprotein 6	FAP113	35.2	not assigned.not annotated
Cre07.g323600.t1.1	2	13.2	189	21.03		1.64095e+06	±	606393		563741	±	386228		0	±	0		0	0	0.226	0	0	(1 of 1) PF11317 - Protein of unknown function (DUF3119) (DUF3119)		35.2	not assigned.not annotated
Cre07.g330200.t1.2	2	10.8	269	29545		1.32938e+06	±	631911		0	±	0		0	±	0		0	0	0	0	1	Radial Spoke Protein 9	RSP9	35.2	not assigned.not annotated
Cre07.g345500.t1.2	1	10.4	212	23497		0	±	0		1.66356e+06	±	334656		3.05599e+06	±	1.43134e+06		0	0	0	0	0.229	(1 of 1) PF13875 - Domain of unknown function (DUF4202) (DUF4202)		35.2	not assigned.not annotated
Cre07.g349200.t1.2	3	27	152	16.32		1.93976e+06	±	847377		26322	±	37224.9		0	±	0		0.008	0.022	0.031	0.008	0.485			35.2	not assigned.not annotated
Cre07.g356600.t1.2	2	5.2	774	84662		1.07306e+06	±	137883		0	±	0		0	±	0		0	0	0	0	1	(1 of 1) PTHR13096 - MINA53 MYC INDUCED NUCLEAR ANTIGEN	MINA53	35.2	not assigned.not annotated
Cre08.g358540.t1.1	1	7.3	247	27168		1.21484e+06	±	1.71804e+06		3.44528e+06	±	1.33505e+06		1.70155e+06	±	2.40636e+06		0.232	0.289	0.283	1	0.29	(1 of 3) PF03703 - Bacterial PH domain (bPH_2)		35.2	not assigned.not annotated
Cre08.g361850.t1.2	4	14.3	244	25706		7.1621e+06	±	5.75068e+06		1.63553e+07	±	6.77261e+06		4.19471e+07	±	1.61107e+07		0.124	0.174	0.356	0.111	0.639	(1 of 1) PF05981 - CreA protein (CreA)		35.2	not assigned.not annotated
Cre08.g379200.t1.1	4	13.6	346	37796		3.99348e+06	±	924539		326429	±	461641		0	±	0		0.017	0.041	0.069	0.016	0.483	Conserved in the Plant Lineage and Diatoms	CPLD18	35.2	not assigned.not annotated
Cre09.g386200.t1.1	3	5.2	668	69.34		891781	±	750049		0	±	0		0	±	0		0	0	0	0	1	OctotricoPeptide Repeat Protein	OPR36	35.2	not assigned.not annotated
Cre09.g388500.t1.2	3	6.6	834	89007		429711	±	607704		273520	±	212795		0	±	0		0.051	0.088	0.206	0.487	0.045	(1 of 12) PF09273 - Rubisco LSMT substrate-binding (Rubis-subs-bind)		35.2	not assigned.not annotated
Cre09.g390615.t1.1	1	2.9	483	52143		658036	±	129764		0	±	0		0	±	0		0	0	0	0	1	Lipase Domain Flagellar Associated Protein 12	FAP12	35.2	not assigned.not annotated
Cre09.g391450.t1.2	1	10.2	644	69512		8.09708e+06	±	3.01801e+06		1.22864e+07	±	5.42178e+06		0	±	0		0	0	0.689	0	0	Hybrid-cluster protein	HCP1	35.2	not assigned.not annotated
Cre09.g392867.t1.1	6	1.8	4389	432.52		5.85247e+06	±	682996		5.68934e+06	±	2.67393e+06		6.3287e+06	±	6.15854e+06		0.811	0.837	0.972	0.799	0.908	Flagella Membrane Glycoprotein 1B	FMG2	35.2	not assigned.not annotated
Cre09.g393358.t1.1	9	32.7	361	37542		1.37048e+07	±	2.51265e+06		1.37828e+06	±	1.07831e+06		0	±	0		0	0	0.005	0	0	(1 of 1) K13199 - plasminogen activator inhibitor 1 RNA-binding protein (SERBP1)		35.2	not assigned.not annotated
Cre09.g393543.t1.1	1	10.1	654	70428		384234	±	543388		1.1582e+06	±	1.12269e+06		0	±	0		0.036	0.067	0.144	0.494	0.032	Hybrid-cluster protein	HCP2	35.2	not assigned.not annotated
Cre09.g393765.t1.1	3	17.3	202	22367		0	±	0		967565	±	191813		235832	±	333517		0.025	0.052	0.022	0.483	0.099	Predicted protein with LysM domain	LMR1	35.2	not assigned.not annotated
Cre09.g395250.t1.1	1	3.5	463	47964		0	±	0		539483	±	507088		0	±	0		0	0	0	1	0	Flagellar Associated Protein 36	FAP36	35.2	not assigned.not annotated
Cre09.g396650.t1.2	2	3.5	792	84617		772506	±	129518		217661	±	60677.4		0	±	0		0	0	0.001	0	0	Phosphate acetyltransferase	PAT2	35.2	not assigned.not annotated
Cre09.g397450.t1.1	1	5.2	346	35801		1.10535e+08	±	4.3671e+07		0	±	0		8.06377e+07	±	6.26734e+07		0	0	0	0.555	0			35.2	not assigned.not annotated
Cre09.g400050.t1.1	3	9.3	537	54353		201393	±	284812		2.9414e+06	±	1.25153e+06		0	±	0		0.017	0.041	0.065	0.484	0.015			35.2	not assigned.not annotated
Cre09.g400627.t1.1	2	7.8	269	28345		299373	±	42693.6		0	±	0		0	±	0		0	0	0	0	1			35.2	not assigned.not annotated
Cre09.g402950.t1.1	3	13.3	377	40007		217696	±	307868		1.55123e+06	±	571624		0	±	0		0.021	0.048	0.083	0.484	0.019	Conserved in the Green Lineage	CGL21	35.2	not assigned.not annotated
Cre09.g406600.t1.1	2	9	354	37633		3.19634e+06	±	937337		0	±	0		0	±	0		0	0	0	0	1			35.2	not assigned.not annotated
Cre09.g407016.t1.1	1	11.1	135	14503		0	±	0		1.66686e+06	±	241566		0	±	0		0	0	0	1	0	(1 of 6) PTHR13748//PTHR13748:SF4 - COBW-RELATED // COBW DOMAIN-CONTAINING PROTEIN DDB_G0274527		35.2	not assigned.not annotated
Cre10.g421850.t1.2	1	6.1	179	19647		525142	±	160556		0	±	0		0	±	0		0	0	0	0	1	(1 of 1) KOG4401 - Uncharacterized conserved protein		35.2	not assigned.not annotated
Cre10.g430000.t1.1	1	10.5	200	19655		2.25803e+06	±	802158		4.91459e+06	±	1.364e+06		4.97906e+06	±	4.19931e+06		0.405	0.46	0.382	0.659	0.857			35.2	not assigned.not annotated
Cre10.g433950.t1.1	4	21.9	151	16085		7.89064e+06	±	6.41498e+06		4.01064e+07	±	1.53403e+07		7.32334e+07	±	2.64391e+07		0.031	0.061	0.081	0.032	0.746	(1 of 2) PTHR33222//PTHR33222:SF3 - FAMILY NOT NAMED // PROTEIN CURVATURE THYLAKOID 1C, CHLOROPLASTIC		35.2	not assigned.not annotated
Cre10.g436550.t1.2	9	58	317	32314		4.46547e+07	±	1.9171e+07		5.45786e+07	±	1.68948e+07		5.67457e+07	±	2.66408e+07		0.837	0.857	0.836	0.898	0.99	Low-CO2-inducible protein 5	LCI5	35.2	not assigned.not annotated
Cre10.g439550.t2.1	1	4.4	363	39078		825106	±	1.16688e+06		360229	±	83268		0	±	0		0.05	0.088	0.203	0.483	0.043	(1 of 3) PTHR23354 - NUCLEOLAR PROTEIN 7/ESTROGEN RECEPTOR COACTIVATOR-RELATED		35.2	not assigned.not annotated
Cre10.g447100.t1.2	2	10.7	253	27323		792355	±	65994.7		929434	±	518978		4244.99	±	6003.32		0.011	0.029	0.999	0.017	0.018	(1 of 2) K15414 - complement component 1 Q subcomponent-binding protein, mitochondrial (C1QBP)		35.2	not assigned.not annotated
Cre10.g452800.t1.2	6	17.9	448	48005		1.03487e+07	±	2.96633e+06		1.0715e+07	±	7.24153e+06		4.71141e+06	±	3.00924e+06		0.55	0.601	0.883	0.524	0.792	Low-CO2-inducible protein B	LCIB	35.2	not assigned.not annotated
Cre10.g466650.t1.2	2	6.8	352	39463		1.12666e+06	±	403096		0	±	0		0	±	0		0	0	0	0	1	Flagellar Associated Protein 252	FAP252	35.2	not assigned.not annotated
Cre11.g468750.t1.2	2	8.9	225	24806		5.03218e+06	±	1.49643e+06		0	±	0		0	±	0		0	0	0	0	1	Conserved in the Plant Lineage and Diatoms	CPLD48	35.2	not assigned.not annotated
Cre11.g477950.t1.1	10	17.6	1007	93933		7.20202e+06	±	1.28948e+06		5.65515e+06	±	421516		2.68427e+06	±	1.47248e+06		0.035	0.066	0.787	0.037	0.084	(1 of 4) PTHR16222//PTHR16222:SF17 - ADP-RIBOSYLGLYCOHYDROLASE // SUBFAMILY NOT NAMED		35.2	not assigned.not annotated
Cre11.g478800.t1.2	3	14.6	678	74606		1.31095e+06	±	541464		0	±	0		0	±	0		0	0	0	0	1			35.2	not assigned.not annotated
Cre12.g492600.t1.2	4	9.4	521	51751		307468	±	434826		596847	±	274060		0	±	0		0.032	0.062	0.132	0.484	0.029	FAS Domain Flagellar Associated Protein 346	FAP346	35.2	not assigned.not annotated
Cre12.g495650.t1.2	1	2.4	700	72739		0	±	0		1.32208e+06	±	119807		0	±	0		0	0	0	1	0	(1 of 2) PTHR19847 - WD40 REPEAT PROTEIN		35.2	not assigned.not annotated
Cre12.g498950.t1.2	1	7.1	240	25903		1.08444e+06	±	162761		0	±	0		0	±	0		0	0	0	0	1			35.2	not assigned.not annotated
Cre12.g512000.t1.1	4	3.8	1094	120.2		715347	±	341641		660634	±	104268		0	±	0		0	0	0.998	0	0	(1 of 4) K06816 - golgi apparatus protein 1 (GLG1, ESL1)		35.2	not assigned.not annotated
Cre12.g519300.t1.2	3	15.9	258	27.45		944407	±	1.33559e+06		9.68867e+06	±	1.30595e+06		3.48504e+06	±	4.92859e+06		0.189	0.245	0.23	0.997	0.251	conserved expressed protein, possible chloroplast localization	TEF9	35.2	not assigned.not annotated
Cre12.g520200.t1.1	1	5.1	370	40.25		1.01445e+06	±	1.43465e+06		813600	±	930892		0	±	0		0.055	0.094	0.22	0.493	0.048	Conserved in the Plant Lineage	CPL8	35.2	not assigned.not annotated
Cre12.g528000.t1.2	7	23	409	44199		5.18024e+07	±	2.59488e+06		5.86758e+06	±	5.4218e+06		2.19369e+07	±	1.76179e+07		0.045	0.081	0.038	0.321	0.279	Flagellar Associated Protein 303	FAP303	35.2	not assigned.not annotated
Cre12.g532100.t1.2	2	7.3	477	51925		1.69362e+06	±	695950		0	±	0		0	±	0		0	0	0	0	1			35.2	not assigned.not annotated
Cre12.g534450.t1.1	1	6.8	146	15559		2.32427e+06	±	706027		7.21179e+06	±	1.81282e+06		9.45745e+06	±	3.85334e+06		0.013	0.033	0.031	0.014	0.792	forkhead-associated domain-containing protein	CGL86	35.2	not assigned.not annotated
Cre12.g536800.t1.2	2	12.9	280	30237		2.09808e+06	±	382986		3.16738e+06	±	1.78552e+06		1.78993e+06	±	710573		0.604	0.655	0.863	0.863	0.577	Conserved in the Green Lineage	CGL52	35.2	not assigned.not annotated
Cre12.g541400.t1.2	3	15.8	234	25205		2.02904e+06	±	336386		318745	±	450774		0	±	0		0.021	0.048	0.085	0.019	0.483	(1 of 5) PF04366 - Las17-binding protein actin regulator (Ysc84)		35.2	not assigned.not annotated
Cre12.g542350.t1.2	1	7.5	160	17947		2.73481e+06	±	750909		0	±	0		0	±	0		0	0	0	0	1	Universal Stress-Domain Containing Protein		35.2	not assigned.not annotated
Cre12.g549350.t1.2	2	14.3	287	29518		4.6474e+06	±	873787		3.93796e+06	±	1.12812e+06		0	±	0		0	0	0.619	0	0			35.2	not assigned.not annotated
Cre13.g570851.t1.1	1	23.8	101	9973		5.81894e+06	±	2.45915e+06		1.00058e+07	±	1.31513e+06		7.93749e+06	±	3.27905e+06		0.329	0.385	0.302	0.737	0.675			35.2	not assigned.not annotated
Cre13.g573400.t1.2	2	22.7	242	24706		1.45495e+07	±	7.71537e+06		0	±	0		0	±	0		0	0	0	0	1			35.2	not assigned.not annotated
Cre13.g577250.t1.2	1	1.4	511	54.72		3.3376e+06	±	2.45803e+06		0	±	0		0	±	0		0	0	0	0	1	Glyoxal oxidase 14	GOX14	35.2	not assigned.not annotated
Cre13.g577900.t1.2	1	13.7	161	15.82		0	±	0		1.94958e+06	±	749810		2.05345e+06	±	2.90402e+06		0.039	0.072	0.034	0.483	0.157	(1 of 1) PF13865 - C-terminal duplication domain of Friend of PRMT1 (FoP_duplication)		35.2	not assigned.not annotated
Cre13.g588700.t1.1	1	2.8	536	53875		3.00719e+06	±	1.08493e+06		2.89973e+06	±	1.13047e+06		211547	±	299173		0.046	0.082	1	0.065	0.067			35.2	not assigned.not annotated
Cre13.g602450.t1.2	1	9.7	227	23563		0	±	0		1.51397e+06	±	1.47194e+06		0	±	0		0	0	0	1	0			35.2	not assigned.not annotated
Cre15.g638400.t1.2	2	22.3	157	16744		8.88456e+06	±	1.31163e+06		5.8537e+06	±	1.09986e+06		9.7008e+06	±	4.33615e+06		0.36	0.414	0.414	1	0.427			35.2	not assigned.not annotated
Cre16.g650600.t1.2	4	3.7	1987	205.29		2.99242e+06	±	1.75568e+06		1.92582e+06	±	787266		0	±	0		0	0	0.659	0	0	Mastigoneme-like flagellar protein	MST1	35.2	not assigned.not annotated
Cre16.g657979.t1.2	1	1.1	871	89712		3.78277e+06	±	1.38179e+06		2.19745e+06	±	3.10766e+06		4.1245e+06	±	5.83293e+06		0.268	0.324	0.319	0.332	0.999	(1 of 3) K10406 - kinesin family member C2/C3 (KIFC2_3)		35.2	not assigned.not annotated
Cre16.g658200.t1.1	2	0.5	4328	427.22		4.67931e+06	±	1.17818e+06		0	±	0		93368.9	±	132044		0.01	0.026	0.01	0.039	0.483	(1 of 4) PF13020 - Domain of unknown function (DUF3883) (DUF3883)		35.2	not assigned.not annotated
Cre16.g673001.t2.1	3	28.2	131	14165		3.37403e+06	±	2.17663e+06		5.71886e+06	±	2.70063e+06		1.12191e+07	±	6.54329e+06		0.358	0.413	0.685	0.33	0.767	Low-CO2 inducible protein	LCI2	35.2	not assigned.not annotated
Cre16.g682800.t1.2	2	8.4	443	45071		1.55165e+06	±	205306		0	±	0		0	±	0		0	0	0	0	1			35.2	not assigned.not annotated
Cre16.g684150.t1.2	3	21.4	201	21257		1.33209e+06	±	191252		234400	±	331491		105682	±	149457		0.162	0.219	0.216	0.203	0.998			35.2	not assigned.not annotated
Cre16.g686622.t1.1	2	2.4	1555	152.64		0	±	0		7.30814e+06	±	1.75201e+06		1.20708e+06	±	1.70707e+06		0.022	0.049	0.02	0.483	0.089			35.2	not assigned.not annotated
Cre16.g689087.t1.1	1	2.8	353	38208		1.18571e+06	±	174149		0	±	0		0	±	0		0	0	0	0	1	related to reticulon		35.2	not assigned.not annotated
Cre17.g706600.t1.2	2	18.1	166	18.37		1.01723e+07	±	1.86794e+06		1.31233e+07	±	6.62509e+06		3.70849e+07	±	2.14867e+07		0.112	0.161	0.967	0.13	0.178			35.2	not assigned.not annotated
Cre17.g708750.t1.2	2	9.2	314	34457		5.46674e+06	±	3.72196e+06		20371.1	±	28809.1		0	±	0		0.006	0.016	0.02	0.006	0.487	Nitrogen-starvation/gametogenesis expressed protein [PMID: 18322145]	NSG1	35.2	not assigned.not annotated
Cre17.g715850.t1.2	1	1.1	635	65544		243349	±	59231.8		0	±	0		0	±	0		0	0	0	0	1			35.2	not assigned.not annotated
Cre17.g734900.t2.1	7	15.8	531	58.08		2.23031e+06	±	1.41657e+06		6.29974e+06	±	2.34026e+06		4.23814e+06	±	2.23707e+06		0.303	0.358	0.279	0.596	0.778	(1 of 1) 3.4.17.19 - Carboxypeptidase Taq / Carboxypeptidase 1		35.2	not assigned.not annotated
Cre17.g741850.t1.2	4	19.7	295	31299		4.8272e+06	±	645337		2.02429e+06	±	1.06598e+06		5.9298e+06	±	4.59002e+06		0.294	0.35	0.308	0.962	0.419	Heterogeneous nuclear ribonucleoprotein	HNR1	35.2	not assigned.not annotated
Cre17.g742300.t1.1	2	12.3	219	24779		4.75001e+06	±	1.05417e+06		2.46283e+06	±	201405		1.20446e+06	±	1.70337e+06		0.08	0.124	0.987	0.101	0.123	Flagellar Associated Protein 179	FAP179	35.2	not assigned.not annotated
Cre15.g635067.t1.1	5	6.7	1179	120.65		2.97483e+06	±	1.23496e+06		1.29314e+06	±	999957		275669	±	389855		0.073	0.116	0.916	0.081	0.135	(1 of 3) PTHR30570:SF0 - PHOSPHATE-BINDING PROTEIN PSTS		35.2	not assigned.not annotated
au5.g13750_t1	1	8.8	147	15228		4.56684e+06	±	6.45849e+06		1.11952e+07	±	4.12069e+06		2.78605e+07	±	2.16402e+07		0.079	0.123	0.12	0.101	0.99			35.2	not assigned.not annotated
Q9Z2K1	1	0	469	51606		602864	±	107368		141167	±	199641		0	±	0		0.024	0.051	0.097	0.022	0.483	Keratin, type I cytoskeletal 16 (Cytokeratin-16) (CK-16) (Keratin-16) (K16)	Krt16 Krt1-16	35.2	not assigned.not annotated
Q7Z3Y7	1	0	486	53025		781802	±	427532		0	±	0		0	±	0		0	0	0	0	1	Keratin, type I cytoskeletal 28 (Cytokeratin-28) (CK-28) (Keratin-25D) (K25D) (Keratin-28) (K28) (Type I inner root sheath-specific keratin-K25irs4)	KRT28 KRT25D	35.2	not assigned.not annotated
Cre02.g084500.t1.1	1	0	1209	121.47		0	±	0		0	±	0		6.08383e+06	±	4.08611e+06		0	0	1	0	0	possible phytol kinase	CGL134	35.2	not assigned.not annotated
Cre03.g205585.t1.1	1	0	1178	114.06		271896	±	115084		0	±	0		0	±	0		0	0	0	0	1			35.2	not assigned.not annotated
Cre04.g214850.t1.2	1	0	1413	139.25		1.40148e+06	±	535157		0	±	0		790495	±	1.11793e+06		0.033	0.064	0.029	0.132	0.484			35.2	not assigned.not annotated
Cre06.g252250.t1.1	1	0	1088	109.68		0	±	0		8.66906e+06	±	1.18648e+06		2.44282e+07	±	1.17456e+07		0	0	0	0	0.029			35.2	not assigned.not annotated
Cre09.g389350.t1.1	1	0	357	37.73		1.11835e+06	±	521760		0	±	0		0	±	0		0	0	0	0	1			35.2	not assigned.not annotated
Cre09.g397550.t1.1	1	0	1637	159.43		622145	±	119095		0	±	0		0	±	0		0	0	0	0	1	(1 of 16) PTHR23023 - DIMETHYLANILINE MONOOXYGENASE		35.2	not assigned.not annotated
Cre11.g478850.t1.2	1	0	222	23869		598188	±	189468		0	±	0		0	±	0		0	0	0	0	1	(1 of 16) PF04755 - PAP_fibrillin (PAP_fibrillin)		35.2	not assigned.not annotated
Cre16.g669549.t1.1	2	0	504	53939		568686	±	412976		0	±	0		0	±	0		0	0	0	0	1			35.2	not assigned.not annotated
Cre12.g552402.t1.1	1	0	788	76114		0	±	0		0	±	0		1.47526e+06	±	1.46308e+06		0	0	1	0	0			35.2	not assigned.not annotated
Cre16.g684000.t1.1	1	0	806	79957		254432	±	359821		416249	±	588665		696132	±	984479		0.999	0.999	1	0.999	1	(1 of 1) PTHR23153//PTHR23153:SF36 - UBX-RELATED // SUBFAMILY NOT NAMED		35.2	not assigned.not annotated
au5.g4717_t1	2	0	1367	147.39		0	±	0		606338	±	604309		0	±	0		0	0	0	1	0			35.2	not assigned.not annotated
au5.g15408_t1	1	0	869	89153		662789	±	937325		668728	±	945724		1.58732e+07	±	8.23617e+06		0.135	0.186	1	0.177	0.177			35.2	not assigned.not annotated
Cre09.g387875.t1.1	3	14.6	192	22175		4.75107e+06	±	2.90808e+06		0	±	0		0	±	0		0	0	0	0	1	Soluble inorganic pyrophosphatase		6.	Nucleotide metabolism.
Cre07.g356400.t1.2	1	10.9	183	21302		4.00279e+06	±	1.29317e+06		0	±	0		0	±	0		0	0	0	0	1	similar to GMP phosphodiesterase, delta subunit	POC7	6.	Nucleotide metabolism.
Cre09.g388650.t1.1	2	2.7	775	81583		0	±	0		183041	±	67384.7		0	±	0		0	0	0	1	0	Adenylate/guanylate cyclase	CYG29	6.	Nucleotide metabolism.
Cre12.g535050.t1.1	2	0	1289	132.78		476384	±	112859		0	±	0		0	±	0		0	0	0	0	1	(1 of 6) PF00211//PF01547 - Adenylate and Guanylate cyclase catalytic domain (Guanylate_cyc) // Bacterial extracellular solute-binding protein (SBP_bac_1)		6.	Nucleotide metabolism.
Cre07.g325734.t1.1	4	48.8	162	18054		5.67969e+06	±	3.48336e+06		0	±	0		0	±	0		0	0	0	0	1	Flagellar Associated Protein 340	FAP340	6.3.3	Nucleotide metabolism.deoxynucleotide metabolism.nucleoside diphosphate kinase
Cre16.g650550.t2.1	4	57.3	150	16541		8.53692e+07	±	8.10988e+06		5.75697e+07	±	1.8562e+07		1.28988e+08	±	6.04321e+07		0.126	0.176	0.394	0.59	0.111	Flagellar Associated Protein 103	FAP103	6.3.3	Nucleotide metabolism.deoxynucleotide metabolism.nucleoside diphosphate kinase
Cre12.g494850.t1.2	3	12.5	264	29.08		2.15274e+06	±	369889		2.85692e+06	±	351185		0	±	0		0	0	0.135	0	0	Adenylate kinase	ADK3	6.1.3.1	Nucleotide metabolism.purines.phosphotransfers.adenylate kinase
Cre12.g557600.t1.1	5	27.1	240	26003		3.01739e+06	±	668770		1.19539e+06	±	788477		1.55852e+06	±	999429		0.308	0.363	0.281	0.648	0.73	Adenylate kinase	ADK4	6.1.3.1	Nucleotide metabolism.purines.phosphotransfers.adenylate kinase
Cre12.g519950.t1.1	2	0	2540	268.85		1.47555e+06	±	2.08674e+06		2.3688e+06	±	886013		0	±	0		0.033	0.064	0.135	0.484	0.03	Adenylate/guanylate kinase-like Flagellar Associated Protein 42	FAP42	6.1.3.1	Nucleotide metabolism.purines.phosphotransfers.adenylate kinase
Cre13.g565450.t1.2	3	7.6	523	57516		1.35474e+06	±	118382		0	±	0		0	±	0		0	0	0	0	1	Adenylosuccinate lyase	PURB	6.1.1.8	Nucleotide metabolism.purines.ribonucleotide (RN) anabolism.adenylosuccinate lyase
Cre17.g734100.t1.2	7	18.6	463	50051		1.77759e+07	±	7.19156e+06		9.03363e+06	±	5.82445e+06		1.30092e+07	±	1.02557e+07		0.615	0.665	0.619	0.731	0.979	(1 of 1) 6.3.4.4 - Adenylosuccinate synthase / Succinoadenylic kinosynthetase		6.1.1.10	Nucleotide metabolism.purines.ribonucleotide (RN) anabolism.adenylosuccinate synthase
Cre07.g318750.t1.2	5	22.8	373	39391		4.46908e+06	±	1.88847e+06		0	±	0		0	±	0		0	0	0	0	1	Aminoimidazole Ribonucleotide synthetase	PURM	6.1.1.5	Nucleotide metabolism.purines.ribonucleotide (RN) anabolism.aminoimidazole RN synthase
Cre18.g749497.t1.1	2	5.9	461	48433		2.18884e+06	±	177348		111645	±	157890		0	±	0		0.014	0.035	0.055	0.013	0.483	(1 of 1) K01945 - phosphoribosylamine--glycine ligase (purD)		6.1.1.2	Nucleotide metabolism.purines.ribonucleotide (RN) anabolism.glycinamide RN synthetase
Cre02.g092900.t1.2	6	15.5	535	59339		4.5211e+06	±	1.02668e+06		2.46501e+06	±	458550		0	±	0		0	0	0.036	0	0	GMP synthetase	GUA1	6.1.1.11	Nucleotide metabolism.purines.ribonucleotide (RN) anabolism.GMP synthase
Cre05.g234638.t1.1	3	7.7	598	65759		1.6087e+06	±	150373		26976.4	±	38150.4		0	±	0		0.009	0.024	0.033	0.008	0.483	(1 of 1) 2.4.2.14 - Amidophosphoribosyltransferase / Phosphoribosyldiphosphate 5-amidotransferase		6.1.1.1	Nucleotide metabolism.purines.ribonucleotide (RN) anabolism.phosphoribosyldiphosphate 5-amidotransferase
Cre03.g204601.t1.1	1	5	262	28202		713966	±	280381		0	±	0		0	±	0		0	0	0	0	1	Carbohydrate/purine kinase and Flagellar Associated Protein	CPK3	6.1.4.3	Nucleotide metabolism.purines.salvage pathway.adenosine kinase
Cre14.g614300.t1.2	1	7.3	507	53637		1.55776e+06	±	349425		0	±	0		0	±	0		0	0	0	0	1	(1 of 1) 1.1.1.205 - IMP dehydrogenase / Inosinic acid dehydrogenase		6.1.4.5	Nucleotide metabolism.purines.salvage pathway.IMP dehydrogenase
Cre01.g022650.t1.2	1	6.4	393	43439		623078	±	108209		1.56426e+06	±	632267		0	±	0		0	0	0.027	0	0	(1 of 1) 3.5.1.6 - Beta-ureidopropionase		6.2.2.5	Nucleotide metabolism.pyrimidines.catabolism.beta-ureidopropionase
Cre13.g578750.t1.2	2	6	431	46769		96227.9	±	136087		1.73293e+06	±	1.65368e+06		102704	±	145246		0.168	0.225	0.215	1	0.216	Translation factor for chloroplast psbA mRNA	TBA1	6.2.2.3	Nucleotide metabolism.pyrimidines.catabolism.dihydropyrimidine dehydrogenase
Cre09.g406050.t1.2	5	10.1	507	55313		1.70621e+06	±	581540		0	±	0		163161	±	230745		0.018	0.043	0.017	0.071	0.484	CTP synthase	PYR7	6.2.1.6	Nucleotide metabolism.pyrimidines.ribonucleotide anabolism.CTP synthetase
Cre01.g048950.t1.2	4	10.7	514	55128		4.14119e+06	±	1.83777e+06		6.02435e+06	±	3.14767e+06		128430	±	181628		0.031	0.061	0.995	0.049	0.044	Uridine 5'- monophosphate synthase	PYR5	6.2.1.5	Nucleotide metabolism.pyrimidines.ribonucleotide anabolism.UMP synthase
Cre03.g166050.t1.2	10	27.9	477	52069		1.32896e+07	±	5.11326e+06		1.95149e+07	±	1.22525e+07		8.55302e+06	±	3.02579e+06		0.45	0.503	0.853	0.716	0.424	Selenium binding protein	SBD1	25.	Nutrient uptake.
Cre09.g387800.t1.2	5	28.5	249	27291		1.173e+07	±	3.21612e+06		3.61495e+06	±	3.8622e+06		5.18561e+06	±	3.3898e+06		0.219	0.277	0.197	0.676	0.541	Pre-apoferritin	FER1	25.4.5.1	Nutrient uptake.iron uptake.iron storage.non-haem ferritin
Cre12.g546550.t1.1	4	13.8	362	37941		1.42206e+06	±	598190		0	±	0		887251	±	260130		0	0	0	0.365	0	Fe-assimilation protein	FEA1	25.4.4.3	Nutrient uptake.iron uptake.non-vascular plant-specific uptake.FEA iron-uptake facilitator
Cre09.g393150.t1.2	8	11.4	1142	122.8		1.13214e+07	±	3.48829e+06		6.77255e+06	±	1.97461e+06		7.82281e+06	±	7.56648e+06		0.463	0.517	0.714	0.439	0.87	Multicopper ferroxidase	FOX1	25.4.4.2	Nutrient uptake.iron uptake.non-vascular plant-specific uptake.FOX1 ferroxidase
Q28107	1	0	2211	248.98		0	±	0		0	±	0		1.64603e+06	±	354418		0	0	1	0	0	Coagulation factor V (Activated protein C cofactor) [Cleaved into: Coagulation factor V heavy chain; Coagulation factor V light chain]	FOX2?	25.4.4.2	Nutrient uptake.iron uptake.non-vascular plant-specific uptake.FOX1 ferroxidase
Cre12.g514050.t1.2	14	11.7	1629	174.98		9.46114e+06	±	3.34809e+06		9.0288e+06	±	7.41225e+06		3.00053e+06	±	1.85376e+06		0.286	0.342	0.842	0.27	0.515	Ferredoxin-dependent glutamate synthase	GSF1	25.1.5.2.1	Nutrient uptake.nitrogen assimilation.ammonium assimilation.glutamate synthase activities.Fd-dependent glutamate synthase
Cre02.g113200.t1.1	4	10.2	382	42145		3.24588e+06	±	2.97812e+06		756755	±	1.07021e+06		2.66937e+06	±	919819		0.081	0.124	0.114	0.999	0.109	Glutamine synthetase	GLN1	25.1.5.1	Nutrient uptake.nitrogen assimilation.ammonium assimilation.glutamine synthetase
Cre02.g097900.t1.2	4	13.1	428	47075		1.53757e+07	±	4.72874e+06		1.1314e+07	±	7.65567e+06		7.59523e+06	±	4.64786e+06		0.601	0.653	0.651	0.655	1	Aspartate aminotransferase	AST3	25.1.7	Nutrient uptake.nitrogen assimilation.aspartate aminotransferase
Cre05.g232150.t1.2	6	21.2	448	48779		1.71908e+07	±	5.51746e+06		4.04494e+07	±	1.09601e+07		3.28915e+07	±	8.75857e+06		0.069	0.111	0.07	0.156	0.806	Glutamate dehydrogenase	GDH2	25.1.6.1	Nutrient uptake.nitrogen assimilation.glutamate deamination.glutamate dehydrogenase
Cre09.g388800.t1.2	2	7.4	448	48565		1.75502e+06	±	751411		13923.4	±	19690.7		471778	±	667194		0.126	0.176	0.145	0.197	0.968	Glutamate dehydrogenase	GDH1	25.1.6.1	Nutrient uptake.nitrogen assimilation.glutamate deamination.glutamate dehydrogenase
Cre12.g517150.t1.1	4	12.3	413	46385		1.46976e+07	±	1.86523e+06		7.19592e+06	±	8.5933e+06		68982.7	±	97556.2		0.022	0.049	0.882	0.026	0.046	Adenylylphosphosulfate reductase	MET16	25.2.1.3	Nutrient uptake.sulfur assimilation.sulfate assimilation.(P)APS reductase
Cre16.g677500.t1.2	1	5.8	190	20.94		627420	±	49017.7		0	±	0		0	±	0		0	0	0	0	1	Adenosine 5'-phosphosulfate kinase	APK1	25.2.1.2	Nutrient uptake.sulfur assimilation.sulfate assimilation.APS kinase
Cre03.g203850.t1.2	1	2.7	439	47658		1.67422e+06	±	293002		34253.1	±	48441.2		0	±	0		0.01	0.026	0.036	0.009	0.483	ATP-sulfurylase	ATS1	25.2.1.1	Nutrient uptake.sulfur assimilation.sulfate assimilation.ATP sulfurylase
Cre06.g278213.t1.1	6	31.5	257	27781		6.53438e+07	±	3.09892e+07		6.33332e+06	±	4.9537e+06		3.00587e+07	±	2.06339e+07		0.035	0.066	0.031	0.506	0.135	Light-harvesting protein of photosystem I	LHCA6	1.	Photosynthesis.
Cre07.g328200.t1.2	2	8.9	304	33102		1.57566e+06	±	579220		0	±	0		643552	±	910120		0.03	0.059	0.027	0.12	0.484	PsbP-like protein of thylakoid lumen	PSBP6	1.	Photosynthesis.
Cre07.g344950.t1.2	6	41.3	213	22844		7.74079e+07	±	4.53099e+07		6.08877e+07	±	1.41574e+07		5.66903e+07	±	4.2132e+07		0.893	0.91	0.993	0.936	0.892	Light-harvesting protein of photosystem I	LHCA9	1.	Photosynthesis.
Cre08.g372450.t1.2	17	49.7	199	21824		2.2744e+08	±	5.47227e+07		3.20427e+08	±	9.75249e+07		3.99364e+08	±	8.37459e+07		0.195	0.252	0.505	0.175	0.662	Photosystem II Oxygen Evolution Enhancer protein 3	PSBQ	1.	Photosynthesis.
Cre10.g425900.t1.2	7	29.2	257	28228		9.13741e+07	±	4.12876e+07		5.80153e+07	±	3.0569e+07		8.47482e+07	±	3.11372e+07		0.628	0.676	0.67	1	0.685	Light-harvesting protein 5 of photosystem I	LHCA5	1.	Photosynthesis.
Cre12.g508750.t1.2	4	18.7	246	26922		8.24135e+07	±	2.22876e+07		2.35235e+07	±	2.1076e+07		6.0594e+07	±	3.39751e+06		0.083	0.126	0.091	0.918	0.151	Light-harvesting protein of photosystem I	LHCA2	1.	Photosynthesis.
Cre12.g558900.t1.2	6	33.3	198	20247		1.60272e+07	±	4.855e+06		1.29636e+07	±	9.57958e+06		5.95296e+06	±	8.41875e+06		0.107	0.155	0.968	0.125	0.17	Regulator of photosynthetic cyclic electron flow	PETO	1.	Photosynthesis.
Cre14.g623000.t1.1	1	4.3	277	29753		883905	±	292760		217140	±	307082		50268.8	±	71090.9		0.163	0.219	0.224	0.198	0.995	Phosphoglycolate phosphatase/2-deoxygucose-6-phosphate phosphatase		1.	Photosynthesis.
Cre07.g338451.t1.1	2	8.2	404	42.32		2.02866e+06	±	405994		0	±	0		0	±	0		0	0	0	0	1	Fructose-1,6-bisphosphatase	FBP1	1.	Photosynthesis.
Cre05.g234550.t2.1	10	22.5	377	40985		7.05734e+07	±	1.75684e+07		1.07814e+08	±	1.8696e+07		8.66007e+07	±	4.68594e+07		0.51	0.56	0.524	0.981	0.626	Fructose-1,6-bisphosphate aldolase	FBA3	1.2.5	Photosynthesis.calvin cycle.fructose 1,6-bisphosphate aldolase
Cre12.g510650.t1.2	5	16.1	415	44444		1.77482e+07	±	4.65798e+06		3.25575e+07	±	6.97135e+06		3.53315e+07	±	2.64527e+07		0.439	0.493	0.429	0.625	0.927	Fructose-1,6-bisphosphatase	FBP2	1.2.6	Photosynthesis.calvin cycle.fructose-1,6-bisphosphatase
Cre01.g010900.t1.2	13	41.2	374	40304		1.38077e+08	±	1.72435e+07		9.15829e+07	±	1.6023e+07		7.03949e+07	±	1.83014e+07		0.034	0.065	0.167	0.029	0.392	Glyceraldehyde-3-Phosphate Dehydrogenase	GAP3	1.2.3	Photosynthesis.calvin cycle.glyceraldehyde 3-phosphate dehydrogenase
Cre09.g410700.t1.2	7	23.1	415	44852		1.00133e+07	±	3.8222e+06		1.26946e+07	±	2.39702e+06		7.66488e+06	±	3.27418e+06		0.41	0.464	0.747	0.776	0.381	NADP-Malate Dehydrogenase	MDY5	1.2.12	Photosynthesis.calvin cycle.NADPH-dependent malate dehydrogenase
Cre12.g511900.t1.2	4	22.6	265	28401		1.65935e+07	±	3.57796e+06		5.24932e+06	±	5.12758e+06		5.78341e+06	±	7.09045e+06		0.306	0.362	0.324	0.425	0.97	Ribulose phosphate-3-epimerase, chloroplast precursor	RPE1	1.2.10	Photosynthesis.calvin cycle.phosphopentose epimerase
Cre03.g187450.t1.2	3	21.6	269	28819		1.30426e+07	±	3.59531e+06		3.81971e+06	±	2.82654e+06		618103	±	874129		0.053	0.091	0.92	0.061	0.101	Ribose-5-phosphate isomerase	RPI1	1.2.9	Photosynthesis.calvin cycle.phosphopentose isomerase
Cre12.g554800.t1.2	5	19.2	375	41892		8.15688e+07	±	4.46735e+06		3.90613e+07	±	3.7681e+07		3.38915e+07	±	3.02006e+07		0.253	0.308	0.312	0.308	1	Phosphoribulokinase, chloroplast precursor	PRK1	1.2.11	Photosynthesis.calvin cycle.phosphoribulokinase
Cre04.g229300.t1.1	11	35.5	408	45029		3.28708e+07	±	6.92061e+06		5.58017e+07	±	4.68126e+06		5.28132e+07	±	1.178e+07		0.059	0.099	0.066	0.112	0.91	rubisco activase	RCA1	1.2.1.3.2	Photosynthesis.calvin cycle.ribulose-1,5-bisphosphat carboxylase/oxygenase (RuBisCo) activity.regulation.ATP-dependent activase
Cre16.g661350.t1.2	1	3.7	483	51822		1.02666e+06	±	354130		57169.3	±	80849.6		0	±	0		0.015	0.037	0.057	0.014	0.484	ribulose-1,5 bisphosphate carboxylase oxygenase large subunit N-methyltransferase, putative	RBCMT1	1.2.1.3.1	Photosynthesis.calvin cycle.ribulose-1,5-bisphosphat carboxylase/oxygenase (RuBisCo) activity.regulation.lysine N-methyltransferase
Cre08.g358562.t1.1	1	7.9	216	22774		8.22321e+06	±	3.63463e+06		1.08907e+06	±	1.54018e+06		0	±	0		0.021	0.048	0.085	0.019	0.484	Chaperonin 20	CPN20	1.2.1.2.2	Photosynthesis.calvin cycle.ribulose-1,5-bisphosphat carboxylase/oxygenase (RuBisCo) activity.RuBisCo assembly.CPN20 auxiliary co-chaperone
Cre12.g505850.t1.2	3	18.5	238	25.75		8.03983e+06	±	1.55435e+06		2.8102e+06	±	842928		4.24128e+06	±	2.63467e+06		0.139	0.191	0.142	0.255	0.89	Chaperonin 23	CPN23	1.2.1.2.2	Photosynthesis.calvin cycle.ribulose-1,5-bisphosphat carboxylase/oxygenase (RuBisCo) activity.RuBisCo assembly.CPN20 auxiliary co-chaperone
P00877	22	27.8	475	52542		6.78627e+08	±	3.25968e+07		1.34661e+09	±	2.72894e+08		7.92445e+08	±	1.46185e+08		0.014	0.035	0.015	0.691	0.039	Ribulose bisphosphate carboxylase large chain (RuBisCO large subunit) (EC 4.1.1.39)	rbcL	1.2.1.1.1	Photosynthesis.calvin cycle.ribulose-1,5-bisphosphat carboxylase/oxygenase (RuBisCo) activity.RuBisCo dimer.large subunit
Cre02.g120100.t1.2	1	21.6	185	20.62		471181	±	279272		0	±	0		0	±	0		0	0	0	0	1	ribulose-1,5-bisphosphate carboxylase/oxygenase small subunit 1	RBCS1	1.2.1.1.2	Photosynthesis.calvin cycle.ribulose-1,5-bisphosphat carboxylase/oxygenase (RuBisCo) activity.RuBisCo dimer.small subunit
Cre02.g120150.t1.2	1	21.6	185	20647		6.76247e+07	±	3.14e+07		1.11356e+08	±	3.88219e+07		1.20194e+08	±	1.35404e+07		0.252	0.308	0.378	0.263	0.951	ribulose-1,5-bisphosphate carboxylase/oxygenase small subunit 2	RBCS2	1.2.1.1.2	Photosynthesis.calvin cycle.ribulose-1,5-bisphosphat carboxylase/oxygenase (RuBisCo) activity.RuBisCo dimer.small subunit
Cre03.g185550.t1.2	11	31.7	385	41446		2.49626e+07	±	1.5179e+07		2.70064e+07	±	1.61481e+07		8.14418e+07	±	9.79496e+06		0.1	0.146	0.93	0.11	0.175	Sedoheptulose-1,7-bisphosphatase	SEBP1	1.2.8	Photosynthesis.calvin cycle.sedoheptulose-1,7-bisphosphatase
Cre02.g080200.t1.2	14	24.8	718	77.66		4.73095e+07	±	8.43166e+06		4.33699e+07	±	6.67911e+06		3.43359e+07	±	3.55648e+06		0.18	0.236	0.85	0.176	0.346	Transketolase	TRK1	1.2.7	Photosynthesis.calvin cycle.transketolase
Cre02.g145800.t1.2	4	17.8	360	38114		2.55688e+06	±	1.66841e+06		2.35813e+06	±	331273		336118	±	475343		0.06	0.1	1	0.086	0.083	NAD-dependent malate dehydrogenase	MDY3	1.4.2	Photosynthesis.CAM/C4 photosynthesis.NAD-dependent malate dehydrogenase
O63075	2	11.8	238	26184		5.66816e+06	±	2.39838e+06		3.79121e+06	±	1.11148e+06		9.48121e+06	±	1.91045e+06		0.062	0.103	0.512	0.237	0.054	ATP synthase subunit a, chloroplastic (ATP synthase F0 sector subunit a) (F-ATPase subunit IV)	atpI	1.1.9.1.1	Photosynthesis.photophosphorylation.ATP synthase complex.membrane CF0 subcomplex.subunit a
Q8HTL5	7	41.1	175	20064		1.11187e+07	±	4.31529e+06		9.22079e+06	±	2.86479e+06		7.88663e+06	±	1.11534e+07		0.105	0.152	0.999	0.138	0.145	ATP synthase subunit b, chloroplastic (ATP synthase F(0) sector subunit b) (ATPase subunit I)	atpF	1.1.9.1.2	Photosynthesis.photophosphorylation.ATP synthase complex.membrane CF0 subcomplex.subunit b
Cre11.g481450.t1.2	5	32.1	209	22479		3.67868e+07	±	8.8482e+06		1.33144e+07	±	6.70264e+06		3.65881e+06	±	4.60639e+06		0.035	0.066	0.49	0.031	0.142	Chloroplast ATP synthase subunit II	ATPG	1.1.9.1.3	Photosynthesis.photophosphorylation.ATP synthase complex.membrane CF0 subcomplex.subunit b_
B7U1J0	19	45.5	508	54751		3.66606e+08	±	7.10482e+07		2.97037e+08	±	4.5761e+07		1.18575e+08	±	1.16416e+08		0.062	0.103	0.936	0.072	0.112	ATP synthase subunit alpha, chloroplastic (EC 7.1.2.2) (ATP synthase F1 sector subunit alpha) (F-ATPase subunit alpha)	atpA	1.1.9.2.1	Photosynthesis.photophosphorylation.ATP synthase complex.peripheral CF1 subcomplex.subunit alpha
P06541	31	75.1	481	52039		3.62005e+08	±	1.25541e+07		2.8313e+08	±	3.71266e+07		1.30651e+08	±	6.13205e+07		0.024	0.051	0.711	0.025	0.066	ATP synthase subunit beta, chloroplastic (EC 7.1.2.2) (ATP synthase F1 sector subunit beta) (F-ATPase subunit beta)	atpB	1.1.9.2.2	Photosynthesis.photophosphorylation.ATP synthase complex.peripheral CF1 subcomplex.subunit beta
Cre11.g467569.t1.1	5	26	219	23995		4.11764e+06	±	1.26654e+06		780193	±	600863		1.52479e+06	±	2.15638e+06		0.117	0.167	0.873	0.119	0.226	Chloroplast ATP synthase delta chain	ATPD	1.1.9.2.4	Photosynthesis.photophosphorylation.ATP synthase complex.peripheral CF1 subcomplex.subunit delta
Cre06.g259900.t1.2	6	16.8	358	38.76		2.34093e+07	±	1.51968e+07		2.429e+07	±	6.38473e+06		7.36413e+06	±	2.87633e+06		0.072	0.115	0.91	0.136	0.08	Chloroplast ATP synthase gamma chain	ATPC	1.1.9.2.3	Photosynthesis.photophosphorylation.ATP synthase complex.peripheral CF1 subcomplex.subunit gamma
Cre04.g231222.t2.1	14	25.7	580	61777		3.31087e+07	±	3.85828e+06		2.28985e+07	±	4.53418e+06		9.51087e+06	±	5.12463e+06		0.02	0.046	0.562	0.019	0.067	Chaperonin 60A	CPN60A	1.1.8.1.6.2.1	Photosynthesis.photophosphorylation.chlororespiration.NADH dehydrogenase-like (NDH) complex.assembly and stabilization.Cpn60 chaperonin complex.alpha subunit
Cre07.g339150.t1.1	15	41.4	577	61737		3.75804e+07	±	9.46178e+06		1.05625e+07	±	4.46885e+06		7.99994e+06	±	3.62872e+06		0.02	0.046	0.046	0.022	0.823	Chaperonin 60B2	CPN60B2	1.1.8.1.6.2.2	Photosynthesis.photophosphorylation.chlororespiration.NADH dehydrogenase-like (NDH) complex.assembly and stabilization.Cpn60 chaperonin complex.beta subunit
Cre17.g741450.t1.2	3	13.1	581	62072		3.36568e+06	±	133936		83485.8	±	118067		0	±	0		0.011	0.029	0.042	0.01	0.483	Chaperonin 60B1	CPN60B1	1.1.8.1.6.2.2	Photosynthesis.photophosphorylation.chlororespiration.NADH dehydrogenase-like (NDH) complex.assembly and stabilization.Cpn60 chaperonin complex.beta subunit
Cre07.g340200.t1.1	4	9.6	333	36072		2.82434e+06	±	717648		3.43402e+06	±	1.14461e+06		5.97969e+06	±	5.87097e+06		0.908	0.923	0.964	0.9	0.982	Proton-gradient related-like	PGRL1	1.1.6.1.2	Photosynthesis.photophosphorylation.cyclic electron flow.PGR5/PGRL1 complex.PGRL1-like component
Cre03.g182551.t1.2	3	42.8	145	14875		1.97568e+08	±	4.37884e+07		3.95987e+08	±	1.38567e+08		5.89612e+08	±	6.24895e+06		0.009	0.024	0.066	0.007	0.209	plastocyanin, chloroplast precursor	PCY1	1.1.3.1	Photosynthesis.photophosphorylation.Cytb6/f to PS-I electron carriers.plastocyanin
Q00471	4	25.1	215	24164		4.52308e+06	±	2.90312e+06		5.54395e+06	±	723672		8.46041e+06	±	761811		0.36	0.414	0.616	0.338	0.843	Cytochrome b6	petB	1.1.2.2	Photosynthesis.photophosphorylation.cytochrome b6/f complex.apocytochrome b component PetB
P23577	11	46.7	317	34291		4.60015e+07	±	1.15937e+07		5.54583e+07	±	2.79297e+07		3.65863e+07	±	6.18661e+06		0.637	0.684	0.945	0.801	0.622	Cytochrome f	petA	1.1.2.1	Photosynthesis.photophosphorylation.cytochrome b6/f complex.apocytochrome f component PetA
Cre11.g467689.t1.1	2	11.7	206	21525		1.36533e+07	±	9.09729e+06		4.58631e+06	±	652158		18057.8	±	25537.6		0.012	0.031	0.989	0.018	0.021	Chloroplast cytochrome b6f Rieske iron-sulfur center subunit	PETC	1.1.2.3	Photosynthesis.photophosphorylation.cytochrome b6/f complex.Rieske iron-sulfur component PetC
Cre06.g269050.t1.2	14	22.6	898	91204		5.61741e+06	±	3.61016e+06		7.65516e+06	±	6.55955e+06		0	±	0		0	0	0.95	0	0	possible chloroplast protein translocon component Tic62	TIC62	1.1.5.2.2.2	Photosynthesis.photophosphorylation.linear electron flow.ferredoxin-NADP reductase (FNR) activity.FNR membrane-tethering.TIC62 protein
Cre03.g183400.t1.1	1	9.4	233	25239		1.8732e+06	±	511082		0	±	0		0	±	0		0	0	0	0	1	(1 of 1) PTHR36770:SF1 - CALCIUM HOMEOSTASIS REGULATOR-RELATED		1.1.4.3.9	Photosynthesis.photophosphorylation.photosystem I.assembly and maintenance.PSA3 protein
Cre13.g583550.t1.2	6	28.1	288	31612		4.80888e+06	±	1.51467e+06		8.48962e+06	±	5.77953e+06		1.00647e+07	±	5.63449e+06		0.773	0.806	0.989	0.85	0.775	Vesicle inducing protein in plastids 1	VIPP1	1.1.4.3.3	Photosynthesis.photophosphorylation.photosystem I.assembly and maintenance.VIPP protein
Cre06.g283050.t1.2	7	43.9	228	23.9		2.2564e+08	±	4.87973e+07		1.03955e+08	±	1.13216e+08		2.03991e+08	±	1.46735e+08		0.231	0.288	0.233	0.911	0.383	light-harvesting protein of photosystem I	LHCA1	1.1.4.1.1	Photosynthesis.photophosphorylation.photosystem I.LHC-I complex.LHCa1-type component
Cre11.g467573.t1.1	1	7.5	267	28886		1.97337e+07	±	1.59297e+06		1.89322e+06	±	1.65788e+06		1.48339e+06	±	2.09783e+06		0.072	0.115	0.793	0.071	0.166	light-harvesting chlorophyll-a/b protein of photosystem I (Type III)	LHCA3	1.1.4.1.3	Photosynthesis.photophosphorylation.photosystem I.LHC-I complex.LHCa3-type component
Cre10.g452050.t1.2	9	47.3	264	28702		5.01914e+07	±	9.58578e+06		6.00613e+07	±	9.23437e+06		5.95365e+07	±	5.48389e+07		0.7	0.74	0.965	0.829	0.689	light-harvesting protein of photosystem I	LHCA4	1.1.4.1.4	Photosynthesis.photophosphorylation.photosystem I.LHC-I complex.LHCa4-type component
Cre06.g272650.t1.2	5	31.7	243	25921		1.37615e+08	±	4.196e+07		3.8037e+07	±	2.59948e+07		2.23446e+08	±	9.26454e+07		0.023	0.05	0.062	0.712	0.023	Light-harvesting protein of photosystem I	LHCA8	1.1.4.1.5	Photosynthesis.photophosphorylation.photosystem I.LHC-I complex.LHCa5-type component
P12154	8	10.4	751	83153		7.15077e+07	±	4.51381e+06		1.17915e+08	±	3.58537e+07		7.63897e+07	±	7.73812e+06		0.081	0.124	0.092	0.934	0.144	Photosystem I P700 chlorophyll a apoprotein A1 (EC 1.97.1.12) (PSI-A) (PsaA)	psaA ps1a1	1.1.4.2.1	Photosynthesis.photophosphorylation.photosystem I.PS-I complex.apoprotein PsaA
P09144	5	6.5	735	82108		4.72642e+07	±	1.76966e+07		2.54531e+08	±	3.65326e+07		6.63997e+07	±	1.1354e+07		0.001	0.003	0.001	0.35	0.006	Photosystem I P700 chlorophyll a apoprotein A2 (EC 1.97.1.12) (PSI-B) (PsaB)	psaB ps1a2	1.1.4.2.2	Photosynthesis.photophosphorylation.photosystem I.PS-I complex.apoprotein PsaB
Q00914	2	18.5	81	88603		8.3288e+06	±	2.31162e+06		545479	±	771423		1.82098e+07	±	1.17648e+07		0.042	0.077	0.067	0.99	0.057	Photosystem I iron-sulfur center (EC 1.97.1.12) (9 kDa polypeptide) (PSI-C) (Photosystem I subunit VII) (PsaC)	psaC	1.1.4.2.3	Photosynthesis.photophosphorylation.photosystem I.PS-I complex.component PsaC
Cre05.g238332.t1.1	4	23.5	196	21342		1.77684e+07	±	5.2573e+06		1.76107e+07	±	1.10767e+07		3.51067e+07	±	8.98645e+06		0.166	0.223	0.933	0.275	0.176	Photosystem I reaction center subunit II, 20 kDa	PSAD	1.1.4.2.4	Photosynthesis.photophosphorylation.photosystem I.PS-I complex.component PsaD
Cre10.g420350.t1.2	1	23.7	97	10.77		2.20829e+07	±	1.14498e+07		3.56449e+07	±	3.1841e+07		9.00469e+07	±	2.49417e+07		0.292	0.348	0.957	0.422	0.303	Photosystem I reaction center subunit IV, 8.1 kDa	PSAE	1.1.4.2.5	Photosynthesis.photophosphorylation.photosystem I.PS-I complex.component PsaE
Cre09.g412100.t1.2	6	29.5	227	24057		4.55284e+07	±	1.20842e+07		1.07172e+08	±	3.46603e+07		1.32181e+08	±	6.05341e+07		0.068	0.11	0.136	0.073	0.878	Photosystem I reaction center subunit III	PSAF	1.1.4.2.6	Photosynthesis.photophosphorylation.photosystem I.PS-I complex.component PsaF
Cre12.g560950.t1.2	2	18.3	126	13223		2.60585e+07	±	9.7545e+06		9.53053e+07	±	2.22672e+07		1.74879e+08	±	3.02197e+07		0.002	0.006	0.01	0.002	0.185	Photosystem I reaction center subunit V	PSAG	1.1.4.2.7	Photosynthesis.photophosphorylation.photosystem I.PS-I complex.component PsaG
Cre07.g330250.t1.2	6	40	130	14151		6.98136e+07	±	1.16402e+07		4.11923e+07	±	2.06672e+07		6.50991e+07	±	2.65676e+07		0.369	0.422	0.361	0.915	0.558	Photosystem I reaction center subunit H	PSAH	1.1.4.2.8	Photosynthesis.photophosphorylation.photosystem I.PS-I complex.component PsaH
Cre02.g082500.t1.1	1	7.2	139	14804		300238	±	424600		3.56665e+06	±	1.18333e+06		166620	±	235637		0.14	0.192	0.187	0.999	0.179	Photosystem I reaction center subunit N	PSAN	1.1.4.2.14	Photosynthesis.photophosphorylation.photosystem I.PS-I complex.component PsaN
Cre03.g189800.t1.2	12	38.7	413	44694		2.21515e+07	±	5.47554e+06		5.33044e+07	±	8.78015e+06		5.18364e+07	±	1.18578e+07		0.012	0.031	0.017	0.021	0.978	Peptidyl-prolyl cis-trans isomerase, cyclophilin-type	CYN38	1.1.1.3.21	Photosynthesis.photophosphorylation.photosystem II.assembly and maintenance.CYP38 protein
Cre06.g273700.t1.2	9	26.8	403	43155		5.91905e+06	±	600981		8.01667e+06	±	3.1632e+06		1.09236e+07	±	8.09874e+06		0.809	0.835	0.895	0.802	0.98	Photosystem II stability/assembly factor HCF136	HCF136	1.1.1.3.5	Photosynthesis.photophosphorylation.photosystem II.assembly and maintenance.HCF136 protein
Cre13.g578650.t1.1	4	11.6	610	66138		1.20756e+06	±	324850		1.74118e+06	±	404113		100177	±	141671		0.043	0.078	0.993	0.066	0.058	HCF173 homolog	CPLD10	1.1.1.3.8	Photosynthesis.photophosphorylation.photosystem II.assembly and maintenance.HCF173 protein
Cre02.g142146.t1.1	5	15.1	372	40863		2.02559e+06	±	1.14467e+06		3.17661e+06	±	959836		6.34276e+06	±	3.43002e+06		0.153	0.208	0.532	0.134	0.519	predicted protein	CGL102	1.1.1.3.7	Photosynthesis.photophosphorylation.photosystem II.assembly and maintenance.HCF244 protein
Cre03.g146167.t1.1	3	23.8	223	24851		4.76967e+06	±	1.04899e+06		612578	±	866316		0	±	0		0.02	0.046	0.081	0.019	0.483	Predicted protein	TEF10a	1.1.1.3.23	Photosynthesis.photophosphorylation.photosystem II.assembly and maintenance.HHL1 protein
Cre01.g031100.t1.2	6	24.3	334	37.03		1.02365e+07	±	3.99101e+06		1.15321e+07	±	4.44526e+06		1.86297e+07	±	3.40881e+06		0.216	0.273	0.921	0.221	0.353	conserved expressed protein, SHOOT1 homolog	TEF30	1.1.1.3.17	Photosynthesis.photophosphorylation.photosystem II.assembly and maintenance.MET1 protein
Cre12.g509050.t1.1	5	24.8	218	23572		2.33107e+07	±	8.05726e+06		1.68141e+07	±	7.72415e+06		2.27299e+07	±	2.44049e+06		0.499	0.55	0.575	0.998	0.541	PsbP-like protein of thylakoid lumen	PSBP3	1.1.1.3.18	Photosynthesis.photophosphorylation.photosystem II.assembly and maintenance.PPL1 protein
Cre05.g243800.t1.2	4	21.9	178	19087		1.72705e+07	±	8.3483e+06		3.24226e+07	±	1.37535e+07		2.54357e+07	±	5.63536e+06		0.43	0.484	0.434	0.576	0.96	conserved expressed protein involved in PSII biogenesis	PSB27	1.1.1.3.9	Photosynthesis.photophosphorylation.photosystem II.assembly and maintenance.Psb27 protein
Cre10.g440450.t1.2	3	18.1	144	15879		713973	±	1.00971e+06		8.04597e+06	±	4.99994e+06		4.39707e+06	±	2.28e+06		0.061	0.101	0.078	0.096	0.986	Photosystem II associated subunit 28	PSB28	1.1.1.3.10	Photosynthesis.photophosphorylation.photosystem II.assembly and maintenance.Psb28 protein
Cre13.g562850.t1.2	5	21.1	266	28595		3.79515e+06	±	1.87243e+06		7.16116e+06	±	2.11681e+06		9.98886e+06	±	4.66731e+06		0.177	0.233	0.335	0.174	0.86	Chloroplast-localized protein similar to Arabidopsis Thylakoid Formation1	THF1	1.1.1.3.11	Photosynthesis.photophosphorylation.photosystem II.assembly and maintenance.Psb29 protein
Cre03.g182150.t1.2	3	12.9	263	28313		2.79238e+06	±	320021		488754	±	691202		345953	±	489251		0.175	0.231	0.227	0.221	1	predicted protein	TEF8	1.1.1.3.13	Photosynthesis.photophosphorylation.photosystem II.assembly and maintenance.Psb32 protein
Cre09.g411200.t1.2	3	12.1	306	33172		2.27764e+06	±	815197		7.44329e+06	±	2.03569e+06		7.11566e+06	±	5.46211e+06		0.126	0.176	0.125	0.251	0.85	Rieske [2Fe-2S] domain, putative, chloroplast location proposed	TEF5	1.1.1.3.14	Photosynthesis.photophosphorylation.photosystem II.assembly and maintenance.Psb33 protein
Cre01.g066917.t1.1	6	22.7	256	27565		5.27934e+08	±	1.61378e+08		3.43954e+08	±	2.22885e+08		3.93888e+08	±	1.08188e+08		0.493	0.545	0.466	0.851	0.767	Light-harvesting Chlorophyll a/b binding protein of LHCII	LHCBM1	1.1.1.1.1	Photosynthesis.photophosphorylation.photosystem II.LHC-II complex.LHCb1/2/3-type component
Cre03.g156900.t1.2	7	42.9	268	28687		8.01177e+07	±	1.91852e+07		7.31132e+07	±	1.78219e+07		6.65057e+07	±	4.53764e+07		0.673	0.716	0.979	0.673	0.783	Light-harvesting Chlorophyll a/b binding protein of LHCII	LHCBM5	1.1.1.1.1	Photosynthesis.photophosphorylation.photosystem II.LHC-II complex.LHCb1/2/3-type component
Cre04.g232104.t1.1	3	52.9	257	27.38		5.79916e+07	±	2.65193e+07		1.3887e+08	±	3.36709e+07		1.14386e+08	±	3.68782e+07		0.121	0.171	0.123	0.237	0.865	Light-harvesting complex II chlorophyll a/b binding protein M3	LHCBM3	1.1.1.1.1	Photosynthesis.photophosphorylation.photosystem II.LHC-II complex.LHCb1/2/3-type component
Cre06.g283950.t1.2	2	50.4	254	27105		3.48689e+07	±	1.76875e+07		2.00354e+07	±	2.83343e+07		6.42129e+07	±	8.4512e+07		0.113	0.163	0.139	0.989	0.167	Light-harvesting Chlorophyll a/b binding protein of LHCII	LHCBM4	1.1.1.1.1	Photosynthesis.photophosphorylation.photosystem II.LHC-II complex.LHCb1/2/3-type component
Cre06.g285250.t1.2	0	50.6	253	26.96		2.85961e+08	±	2.63974e+07		5.73043e+08	±	7.89625e+07		5.63145e+08	±	3.58561e+08		0.625	0.674	0.616	0.96	0.77	Light-harvesting Chloropyll a/b binding protein of LHCII type I, chloroplast precursor	LHCBM6	1.1.1.1.1	Photosynthesis.photophosphorylation.photosystem II.LHC-II complex.LHCb1/2/3-type component
Cre12.g548950.t1.2	6	47.8	249	26686		5.77091e+08	±	6.034e+07		1.9719e+08	±	6.47903e+07		2.81644e+08	±	2.3184e+08		0.119	0.17	0.141	0.18	0.979	Light-harvesting Chlorophyll a/b binding protein of LHCII	LHCBM7	1.1.1.1.1	Photosynthesis.photophosphorylation.photosystem II.LHC-II complex.LHCb1/2/3-type component
Cre17.g720250.t1.2	12	43.6	280	29938		2.03093e+08	±	3.52145e+07		3.44384e+08	±	4.71235e+07		3.94424e+08	±	4.3132e+07		0.009	0.024	0.027	0.01	0.641	Light-harvesting minor chlorophyll a/b binding protein of photosystem II	LHCB4	1.1.1.1.2	Photosynthesis.photophosphorylation.photosystem II.LHC-II complex.LHCb4-type component
Cre16.g673650.t1.1	13	57.8	289	30714		1.14174e+08	±	2.78203e+07		1.98334e+08	±	8.87759e+07		1.16613e+08	±	1.15155e+08		0.464	0.517	0.847	0.738	0.437	Light-harvesting minor chlorophyll a/b binding protein of photosystem II	LHCB5	1.1.1.1.3	Photosynthesis.photophosphorylation.photosystem II.LHC-II complex.LHCb5-type component
Cre16.g687900.t1.2	8	51.5	241	26222		1.03258e+08	±	1.08882e+07		4.61501e+07	±	1.53077e+07		9.83144e+07	±	2.6193e+07		0.035	0.066	0.044	0.953	0.063	Light-harvesting protein of photosystem I	LHCA7	1.1.1.1.4	Photosynthesis.photophosphorylation.photosystem II.LHC-II complex.LHCb6-type component
Cre09.g393173.t1.1	1	6.9	175	18747		1.31671e+06	±	154606		951279	±	251661		696028	±	984332		0.099	0.146	0.996	0.127	0.142	Early light-inducible protein	ELI2	1.1.1.6.3.1	Photosynthesis.photophosphorylation.photosystem II.LHC-related protein groups.three-helix LHC-related protein group.ELIP protein
Cre03.g199535.t1.1	1	3.6	247	27233		854900	±	170874		0	±	0		0	±	0		0	0	0	0	1	low molecular mass early light-induced protein		1.1.1.6.2.3	Photosynthesis.photophosphorylation.photosystem II.LHC-related protein groups.two-helix LHC-related protein group.SEP3 protein
Cre01.g004450.t1.2	5	26.3	270	29807		8.90318e+06	±	1.69682e+06		8.33858e+06	±	2.12752e+06		7.63811e+06	±	2.55682e+06		0.789	0.818	0.956	0.773	0.912	conserved expressed membrane protein	CPLD42	1.1.1.5.1.4	Photosynthesis.photophosphorylation.photosystem II.photoprotection.non-photochemical quenching (NPQ).FLAP1 NPQ-regulator protein
Cre08.g365900.t1.2	4	25.3	253	27556		2.49646e+06	±	1.41098e+06		8.055e+06	±	5.44573e+06		2.01277e+07	±	6.40551e+06		0.024	0.051	0.211	0.02	0.212	Stress-related chlorophyll a/b binding protein 1	LHCSR1	1.1.1.5.1.1.1	Photosynthesis.photophosphorylation.photosystem II.photoprotection.non-photochemical quenching (NPQ).LhcSR-dependent machinery.LhcSR protein
Cre16.g665250.t1.2	3	12	276	29.63		3.8141e+06	±	1.76322e+06		2.13439e+06	±	420463		856669	±	1.21151e+06		0.078	0.122	0.992	0.101	0.117	acclimation of photosynthesis to environment	APE1	1.1.1.4.3	Photosynthesis.photophosphorylation.photosystem II.photosynthetic acclimation.APE acclimation factor
Cre06.g256250.t1.2	5	28.6	196	20575		3.17783e+06	±	1.73135e+06		1.18154e+07	±	4.42072e+06		2.08664e+07	±	1.81088e+06		0.018	0.043	0.07	0.016	0.472	Thylakoid lumenal protein	TEF14	1.1.1.4.2	Photosynthesis.photophosphorylation.photosystem II.photosynthetic acclimation.MPH2 acclimation factor
Cre12.g483650.t1.2	1	2.4	458	50448		462412	±	331573		0	±	0		0	±	0		0	0	0	0	1	(1 of 3) PTHR11584//PTHR11584:SF316 - SERINE/THREONINE PROTEIN KINASE // SERINE/THREONINE-PROTEIN KINASE STN7, CHLOROPLASTIC		1.1.1.4.1.2	Photosynthesis.photophosphorylation.photosystem II.photosynthetic acclimation.phosphorylation/dephosphorylation.STN8 kinase
P22666	1	30.7	88	9439		1.10433e+06	±	1.56176e+06		2.40588e+06	±	1.39211e+06		2.5484e+07	±	3.60398e+07		0.334	0.39	0.363	0.985	0.436	Photosystem II reaction center protein H (PSII-H) (Photosystem II 8 kDa phosphoprotein)	psbH	1.1.1.2.3	Photosynthesis.photophosphorylation.photosystem II.PS-II complex.component PsbH
Cre06.g261000.t1.2	4	22	141	15139		8.41479e+07	±	9.92006e+06		1.17821e+08	±	3.3608e+07		1.39162e+08	±	5.00126e+07		0.365	0.418	0.571	0.352	0.897	Photosystem II 10 kDa polypeptide	PSBR	1.1.1.2.9	Photosynthesis.photophosphorylation.photosystem II.PS-II complex.component PsbR
au5.g2578_t1	2	12.2	115	12141		1.24618e+07	±	4.75427e+06		9.63594e+06	±	6.72485e+06		1.99409e+07	±	2.38479e+07		0.785	0.815	0.767	0.949	0.917	photosystem II reaction center W protein	PSBW	1.1.1.2.12	Photosynthesis.photophosphorylation.photosystem II.PS-II complex.component PsbW
Cre09.g396213.t1.1	20	54.3	291	30579		3.35207e+08	±	4.20045e+07		3.27226e+08	±	1.23402e+08		5.82458e+08	±	6.54616e+07		0.099	0.146	0.926	0.176	0.109	Photosystem II Oxygen Evolution Enhancer protein 1	PSBO	1.1.1.2.2.1	Photosynthesis.photophosphorylation.photosystem II.PS-II complex.oxygen-evolving center (OEC) extrinsic proteins.OEC33 component PsbO
Cre12.g550850.t1.2	14	56.3	245	25899		3.45789e+08	±	2.66811e+07		1.64519e+08	±	7.07158e+07		3.36614e+08	±	6.98259e+07		0.047	0.083	0.061	0.987	0.074	Photosystem II Oxygen Evolution Enhancer protein 2	PSBP1	1.1.1.2.2.2.1	Photosynthesis.photophosphorylation.photosystem II.PS-II complex.oxygen-evolving center (OEC) extrinsic proteins.Viridiplantae-specific components.OEC23 component PsbP
P10898	10	24.7	461	50638		1.7216e+08	±	3.05229e+07		2.77635e+08	±	6.53355e+07		2.07165e+08	±	8.40244e+07		0.401	0.456	0.412	0.967	0.535	Photosystem II CP43 reaction center protein (PSII 43 kDa protein) (Protein CP-43) (Protein P6)	psbC	1.1.1.2.1.4	Photosynthesis.photophosphorylation.photosystem II.PS-II complex.reaction center complex.CP43 component PsbC
P37255	20	28.3	508	56105		2.43084e+08	±	1.61001e+07		3.02257e+08	±	8.24287e+07		2.49467e+08	±	5.4524e+07		0.637	0.684	0.684	1	0.687	Photosystem II CP47 reaction center protein (PSII 47 kDa protein) (Protein CP-47)	psbB	1.1.1.2.1.3	Photosynthesis.photophosphorylation.photosystem II.PS-II complex.reaction center complex.CP47 component PsbB
P48268	4	43.9	82	93035		5.37645e+06	±	3.11006e+06		2.15983e+07	±	6.4464e+06		6.92444e+07	±	4.31075e+07		0.066	0.108	0.208	0.06	0.611	Cytochrome b559 subunit alpha (PSII reaction center subunit V)	psbE	1.1.1.2.1.5.1	Photosynthesis.photophosphorylation.photosystem II.PS-II complex.reaction center complex.cytochrome b559 heterodimer.alpha component PsbE
Q08363	1	29.5	44	4981		0	±	0		1.45207e+06	±	594147		371326	±	525134		0.026	0.053	0.023	0.484	0.103	Cytochrome b559 subunit beta (PSII reaction center subunit VI)	psbF	1.1.1.2.1.5.2	Photosynthesis.photophosphorylation.photosystem II.PS-II complex.reaction center complex.cytochrome b559 heterodimer.beta component PsbF
P07753	8	25	352	39041		1.24416e+08	±	4.46392e+07		1.59382e+08	±	1.93759e+07		1.24521e+08	±	3.77279e+07		0.533	0.584	0.584	1	0.596	Photosystem II protein D1 (PSII D1 protein) (EC 1.10.3.9) (32 kDa thylakoid membrane protein) (Photosystem II Q(B) protein)	psbA	1.1.1.2.1.1	Photosynthesis.photophosphorylation.photosystem II.PS-II complex.reaction center complex.D1 component PsbA
P06007	11	27.6	352	39447		2.628e+08	±	9.69261e+06		4.88969e+08	±	1.19105e+08		4.03913e+08	±	4.02038e+07		0.016	0.039	0.016	0.06	0.52	Photosystem II D2 protein (PSII D2 protein) (EC 1.10.3.9) (Photosystem Q(A) protein)	psbD	1.1.1.2.1.2	Photosynthesis.photophosphorylation.photosystem II.PS-II complex.reaction center complex.D2 component PsbD
Cre16.g691800.t1.1	2	7.7	635	69108		540902	±	94508.5		0	±	0		0	±	0		0	0	0	0	1	thylakoid flavodiiron protein	FLVB	1.1.7.1	Photosynthesis.photophosphorylation.pseudo-cyclic electron flow.flavodiiron protein
Cre10.g451950.t1.2	6	14	521	57821		6.53027e+06	±	2.17893e+06		2.71807e+06	±	1.32578e+06		5.31099e+06	±	3.68508e+06		0.389	0.444	0.36	0.716	0.779	Alanine aminotransferase	AAT1	1.3.3.1	Photosynthesis.photorespiration.aminotransferases.glutamate-glyoxylate transaminase
Cre01.g005150.t1.1	7	19.7	437	47695		1.55873e+07	±	5.90282e+06		4.52729e+07	±	1.50156e+07		5.00405e+07	±	279074		0.016	0.039	0.033	0.019	0.888	Serine glyoxylate aminotransferase	SGA1	1.3.3.2	Photosynthesis.photorespiration.aminotransferases.serine-glyoxylate transaminase
Cre06.g294650.t1.2	3	8.5	422	46.06		2.48114e+06	±	719067		3.39885e+06	±	655318		4.01381e+06	±	3.87036e+06		0.829	0.85	0.853	1	0.859	Alanine-glyoxylate transaminase	AGT1	1.3.3.2	Photosynthesis.photorespiration.aminotransferases.serine-glyoxylate transaminase
Cre09.g394850.t1.2	2	4.5	486	49912		138881	±	196407		1.03529e+06	±	427193		0	±	0		0.021	0.048	0.082	0.484	0.019	LrgB-like protein	TEF24	1.3.8	Photosynthesis.photorespiration.glycerate:glycolate transporter
Cre18.g749847.t2.1	7	22.9	502	52482		2.2119e+07	±	7.50888e+06		3.31645e+07	±	8.21804e+06		1.61325e+07	±	5.97992e+06		0.159	0.215	0.48	0.594	0.141	Dihydrolipoyl dehydrogenase	DLD1	1.3.4.3	Photosynthesis.photorespiration.glycine cleavage system.L-protein dihydrolipoyl dehydrogenase component
Cre12.g534800.t1.1	7	11.1	1039	111.35		1.74001e+07	±	4.27625e+06		1.47927e+07	±	1.06454e+07		9.12751e+06	±	5.9971e+06		0.641	0.686	0.692	0.688	1	Glycine cleavage system, P protein	GCSP	1.3.4.1	Photosynthesis.photorespiration.glycine cleavage system.P-protein glycine dehydrogenase component
Cre03.g193750.t1.1	3	10	419	44631		1.93336e+06	±	1.63344e+06		3.99273e+06	±	952952		4.82336e+06	±	2.53292e+06		0.214	0.272	0.285	0.252	0.994	Glycine cleavage system, T protein	GCST	1.3.4.2	Photosynthesis.photorespiration.glycine cleavage system.T-protein aminomethyltransferase component
Cre06.g293950.t1.2	3	7.6	488	53445		3.38401e+06	±	1.38215e+06		2.09154e+06	±	273339		3.06245e+06	±	2.57699e+06		0.732	0.768	0.759	0.784	0.999	Serine hydroxymethyltransferase	SHMT2	1.3.5	Photosynthesis.photorespiration.serine hydroxymethyltransferase
Cre16.g664550.t1.2	11	29	520	57173		1.47899e+07	±	7.0686e+06		1.89346e+07	±	8.70416e+06		1.22484e+07	±	2.3917e+06		0.767	0.801	0.863	0.979	0.762	Serine hydroxymethyltransferase	SHMT1	1.3.5	Photosynthesis.photorespiration.serine hydroxymethyltransferase
Cre06.g272900.t1.2	3	6.7	504	56093		1.82285e+06	±	1.28886e+06		1.80172e+06	±	1.53435e+06		3.07227e+06	±	2.61768e+06		0.957	0.968	0.995	0.979	0.954	Flavin-containing amine oxidase	AOF3	8.	Polyamine metabolism.
Cre06.g251500.t1.2	5	20.1	314	35142		2.29206e+06	±	1.32948e+06		1.74123e+06	±	291394		3.73975e+06	±	2.30391e+06		0.896	0.912	0.982	0.955	0.888	Spermine synthase	SPS1	8.2.1.4	Polyamine metabolism.spermidine/spermine.synthesis.thermospermine synthase
Cre03.g199900.t1.2	4	25.2	202	23097		4.51903e+06	±	704197		0	±	0		0	±	0		0	0	0	0	1	Eukaryotic translation initiation factor 4E	EIF4E	17.	Protein biosynthesis.
Cre06.g263450.t1.2	27	52.3	463	50824		2.95401e+08	±	8.9381e+07		1.8397e+08	±	1.5172e+07		9.87355e+07	±	1.25796e+07		0.008	0.022	0.197	0.006	0.059	Putative eukaryotic translation initiation factor 1 alpha	EEF1A3	17.	Protein biosynthesis.
Cre08.g359750.t2.1	5	27.9	190	22.13		6.96651e+06	±	3.4881e+06		1.24344e+06	±	567034		640887	±	906351		0.069	0.111	0.906	0.076	0.132	Cytosolic 80S ribosomal protein S9	RPS9	17.	Protein biosynthesis.
Cre10.g427700.t1.2	5	10.5	646	67315		2.12098e+06	±	364705		2.62383e+06	±	1.35497e+06		0	±	0		0	0	0.938	0	0	DEAD box ATP-dependent RNA helicase	HEL47	17.	Protein biosynthesis.
Cre12.g494450.t1.2	3	30.5	128	14448		7.55344e+06	±	2.71642e+06		0	±	0		1.60359e+06	±	2.26782e+06		0.024	0.051	0.022	0.097	0.483	Chloroplast ribosomal protein S16	PRPS16	17.	Protein biosynthesis.
Cre12.g529950.t1.2	7	17.4	644	70395		2.62021e+06	±	985478		1.57201e+06	±	186437		0	±	0		0	0	0.242	0	0	Eukaryotic translation initiation factor 4, gamma subunit	EIF4G1	17.	Protein biosynthesis.
Cre14.g615950.t1.1	1	1.8	1073	115.54		607004	±	245598		115196	±	162912		0	±	0		0.023	0.05	0.092	0.021	0.484	(1 of 2) K03235 - elongation factor 3 (EF3, TEF3)		17.	Protein biosynthesis.
Cre17.g696250.t2.1	2	1.5	1773	182.56		401984	±	48045.6		0	±	0		0	±	0		0	0	0	0	1	(1 of 2) K03260 - translation initiation factor 4G (EIF4G)		17.	Protein biosynthesis.
Cre17.g734450.t1.2	3	35	120	13018		2.45568e+06	±	931692		3.43093e+06	±	1.6914e+06		0	±	0		0	0	0.689	0	0	Chloroplast ribosomal protein L19	PRPL19	17.	Protein biosynthesis.
O20029	6	43.5	191	21031		3.97801e+06	±	2.77985e+06		1.02223e+06	±	1.44565e+06		218208	±	308593		0.182	0.238	0.246	0.219	0.995	30S ribosomal protein S9, chloroplastic	rps9	17.	Protein biosynthesis.
O47027	4	10.5	570	63159		1.06839e+07	±	3.37518e+06		5.30921e+06	±	1.6519e+06		4.67662e+06	±	4.37115e+06		0.186	0.242	0.49	0.166	0.656	30S ribosomal protein S2, chloroplastic	rps2-1	17.	Protein biosynthesis.
P05726	1	10.3	136	15468		691980	±	978608		520219	±	735701		1.07774e+06	±	1.52415e+06		0.999	0.999	1	1	0.999	50S ribosomal protein L16, chloroplastic	rpl16	17.	Protein biosynthesis.
Q08365	9	15.3	712	81854		1.76557e+07	±	4.4346e+06		3.10549e+06	±	2.964e+06		0	±	0		0	0	0.087	0	0	30S ribosomal protein S3, chloroplastic (ORF 712)	rps3	17.	Protein biosynthesis.
Cre07.g353550.t1.2	1	7.4	190	21044		949526	±	114791		0	±	0		0	±	0		0	0	0	0	1	Translation initiation factor SUI1 family protein	SUI1B	17.	Protein biosynthesis.
Cre02.g143200.t1.1	10	11.4	1164	121.86		3.64741e+06	±	1.54839e+06		1.00067e+06	±	837728		0	±	0		0	0	0.161	0	0	Alanyl-tRNA-synthetase	TSA1	17.2.1	Protein biosynthesis.aminoacyl-tRNA synthetase activities.alanine-tRNA ligase
Cre03.g143887.t1.1	7	18.5	595	65212		1.26301e+07	±	1.02755e+06		6.99699e+06	±	697967		1.90453e+07	±	2.09849e+07		0.777	0.808	0.802	0.82	0.999	Arginyl-tRNA Synthetase		17.2.2	Protein biosynthesis.aminoacyl-tRNA synthetase activities.arginine-tRNA ligase
Cre03.g193800.t1.1	6	13.8	594	65426		3.81224e+06	±	671089		2.17231e+06	±	1.3476e+06		0	±	0		0	0	0.204	0	0	Aspartyl-tRNA synthetase	TSN1	17.2.3	Protein biosynthesis.aminoacyl-tRNA synthetase activities.asparagine-tRNA ligase
Cre01.g069472.t1.1	1	2.2	635	67182		449870	±	71724.2		0	±	0		0	±	0		0	0	0	0	1	(1 of 1) PTHR10890//PTHR10890:SF10 - CYSTEINYL-TRNA SYNTHETASE // CYSTEINE-TRNA LIGASE		17.2.5	Protein biosynthesis.aminoacyl-tRNA synthetase activities.cysteine-tRNA ligase
Cre11.g467547.t1.1	2	4.6	763	82966		607880	±	859673		842957	±	640591		0	±	0		0.039	0.072	0.157	0.487	0.034	(1 of 1) PTHR11451:SF37 - PROTEIN EARS-1		17.2.7	Protein biosynthesis.aminoacyl-tRNA synthetase activities.glutamate-tRNA ligase
Cre14.g614900.t2.1	3	4	798	89316		1.65268e+06	±	164619		0	±	0		0	±	0		0	0	0	0	1	Glutaminyl-tRNA synthetase	TSQ1	17.2.6	Protein biosynthesis.aminoacyl-tRNA synthetase activities.glutamine-tRNA ligase
Cre05.g233800.t1.2	8	14.6	692	76431		7.07644e+06	±	3.11929e+06		4.33659e+06	±	1.71635e+06		593561	±	839422		0.055	0.094	0.992	0.073	0.085	Glycyl-tRNA synthetase	TSG1	17.2.9	Protein biosynthesis.aminoacyl-tRNA synthetase activities.glycine-tRNA ligase
Cre13.g578451.t1.1	3	4.3	960	105.33		145757	±	206132		1.32915e+06	±	322218		0	±	0		0.019	0.045	0.074	0.483	0.017	Leucyl-tRNA synthetase	TSL1	17.2.12	Protein biosynthesis.aminoacyl-tRNA synthetase activities.leucine-tRNA ligase
Cre03.g160500.t1.2	5	10	591	66807		1.97591e+06	±	2.30571e+06		0	±	0		0	±	0		0	0	0	0	1	Lysyl-tRNA synthetase	TSK1	17.2.13	Protein biosynthesis.aminoacyl-tRNA synthetase activities.lysine-tRNA ligase
Cre06.g296250.t1.1	1	2.6	567	62161		0	±	0		627980	±	254201		0	±	0		0	0	0	1	0	putative tRNA synthetase class II (D, K and N) family protein	SYK1	17.2.13	Protein biosynthesis.aminoacyl-tRNA synthetase activities.lysine-tRNA ligase
Cre03.g145967.t1.1	2	8.4	358	36907		563550	±	396514		0	±	0		0	±	0		0	0	0	0	1	(1 of 1) PTHR11586:SF1 - NUCLEIC ACID-BINDING, OB-FOLD-LIKE PROTEIN		17.2.14	Protein biosynthesis.aminoacyl-tRNA synthetase activities.methionine-tRNA ligase
Cre12.g487100.t1.2	2	5.2	654	70565		0	±	0		1.23769e+06	±	1.10799e+06		0	±	0		0	0	0	1	0	Methionyl-tRNA synthetase	TSM2	17.2.14	Protein biosynthesis.aminoacyl-tRNA synthetase activities.methionine-tRNA ligase
Cre13.g603900.t1.2	1	1.9	625	68599		293744	±	415416		218670	±	211991		0	±	0		0.053	0.091	0.213	0.49	0.046	Phenylalanyl-tRNA synthetase	TSF1	17.2.16.2	Protein biosynthesis.aminoacyl-tRNA synthetase activities.phenylalanine-tRNA ligase complex.beta subunit
Cre10.g429100.t1.2	6	14.5	546	61392		2.27561e+06	±	1.01147e+06		2.53476e+06	±	1.42016e+06		0	±	0		0	0	1	0	0	(1 of 1) PTHR11451//PTHR11451:SF21 - TRNA SYNTHETASE-RELATED // BIFUNCTIONAL GLUTAMATE/PROLINE--TRNA LIGASE		17.2.17	Protein biosynthesis.aminoacyl-tRNA synthetase activities.proline-tRNA ligase
Cre06.g273300.t1.2	5	8.3	700	79404		1.14784e+06	±	260411		1.24401e+06	±	646448		743853	±	1.05197e+06		0.105	0.152	0.999	0.138	0.144	Threonyl-tRNA synthetase	TST1	17.2.19	Protein biosynthesis.aminoacyl-tRNA synthetase activities.threonine-tRNA ligase
Cre10.g421600.t1.2	2	6.3	623	69591		1.11051e+06	±	572788		0	±	0		0	±	0		0	0	0	0	1	Threonyl-tRNA synthetase	TST2	17.2.19	Protein biosynthesis.aminoacyl-tRNA synthetase activities.threonine-tRNA ligase
Cre03.g145727.t1.1	1	4.9	388	43534		0	±	0		693381	±	274373		0	±	0		0	0	0	1	0	(1 of 1) PTHR11946:SF53 - TYROSINE-TRNA LIGASE		17.2.21	Protein biosynthesis.aminoacyl-tRNA synthetase activities.tyrosine-tRNA ligase
Cre07.g350500.t1.2	1	1.3	974	107.63		372530	±	52485.1		0	±	0		0	±	0		0	0	0	0	1	Valyl-tRNA synthetase	TSV1	17.2.22	Protein biosynthesis.aminoacyl-tRNA synthetase activities.valine-tRNA ligase
Cre06.g273413.t1.1	1	2.7	805	84065		1.11033e+06	±	248707		0	±	0		0	±	0		0	0	0	0	1	(1 of 1) K14835 - ribosomal RNA methyltransferase Nop2 [EC:2.1.1.-] (NOP2)		17.1.1.2.13	Protein biosynthesis.cytosolic ribosome.large subunit (LSU).LSU processome component.OLI2 maturation factor
Cre09.g388200.t1.1	7	30.4	230	26237		4.88439e+06	±	2.11952e+06		0	±	0		3.10758e+06	±	1.64544e+06		0	0	0	0.576	0	Cytosolic 80S ribosomal protein L10	RPL10	17.1.1.1.9	Protein biosynthesis.cytosolic ribosome.large subunit (LSU).LSU proteome component.RPL10 component
Cre02.g101350.t1.2	2	9.8	214	23944		1.90927e+06	±	996956		0	±	0		0	±	0		0	0	0	0	1	Cytosolic 80S ribosomal protein L10a	RPL10A	17.1.1.1.10	Protein biosynthesis.cytosolic ribosome.large subunit (LSU).LSU proteome component.RPL10a component
Cre01.g027000.t1.2	3	17.4	178	20474		2.29064e+07	±	268981		6.07867e+06	±	1.57148e+06		9.54512e+06	±	7.74982e+06		0.21	0.268	0.306	0.231	0.972	Cytosolic 80S ribosomal protein L11	RPL11	17.1.1.1.11	Protein biosynthesis.cytosolic ribosome.large subunit (LSU).LSU proteome component.RPL11 component
Cre12.g528750.t1.2	2	18.7	166	17604		1.03565e+07	±	3.35152e+06		4.52549e+06	±	1.14516e+06		1.09688e+07	±	6.74239e+06		0.292	0.348	0.312	0.974	0.403	Cytosolic 80S ribosomal protein L12	RPL12	17.1.1.1.12	Protein biosynthesis.cytosolic ribosome.large subunit (LSU).LSU proteome component.RPL12 component
Cre14.g630100.t1.2	2	11	218	24483		3.52171e+06	±	4.98044e+06		4.27787e+06	±	2.49683e+06		857840	±	1.21317e+06		0.243	0.3	0.314	0.997	0.285	Cytosolic 80S ribosomal protein L12	RPL13	17.1.1.1.13	Protein biosynthesis.cytosolic ribosome.large subunit (LSU).LSU proteome component.RPL13 component
Cre12.g532550.t1.1	5	26.5	185	20727		5.12548e+06	±	978314		0	±	0		0	±	0		0	0	0	0	1	Cytosolic 80S ribosomal protein L13a	RPL13A	17.1.1.1.14	Protein biosynthesis.cytosolic ribosome.large subunit (LSU).LSU proteome component.RPL13a component
Cre17.g701200.t2.1	5	35.8	137	15341		9.07703e+06	±	3.18257e+06		0	±	0		3.54987e+06	±	1.26512e+06		0	0	0	0.056	0	Cytosolic 80S ribosomal protein L14	RPL14	17.1.1.1.15	Protein biosynthesis.cytosolic ribosome.large subunit (LSU).LSU proteome component.RPL14 component
Cre02.g091100.t1.2	1	3.4	204	24162		1.82205e+06	±	304128		0	±	0		0	±	0		0	0	0	0	1	Cytosolic 80S ribosomal protein L15	RPL15	17.1.1.1.16	Protein biosynthesis.cytosolic ribosome.large subunit (LSU).LSU proteome component.RPL15 component
Cre13.g568900.t1.2	3	12.4	186	21145		1.39654e+06	±	668844		111129	±	157160		0	±	0		0.017	0.041	0.068	0.016	0.485	Cytosolic 80S ribosomal protein L17	RPL17	17.1.1.1.17	Protein biosynthesis.cytosolic ribosome.large subunit (LSU).LSU proteome component.RPL17 component
Cre01.g047750.t1.2	3	22	182	21371		4.3301e+06	±	337120		0	±	0		0	±	0		0	0	0	0	1	Cytosolic 80S ribosomal protein L18a	RPL18A	17.1.1.1.19	Protein biosynthesis.cytosolic ribosome.large subunit (LSU).LSU proteome component.RPL18a component
Cre02.g075700.t1.2	3	14	200	23427		2.08635e+06	±	878973		192727	±	272557		510657	±	722178		0.179	0.235	0.22	0.238	0.998	Cytosolic 80S ribosomal protein L19	RPL19	17.1.1.1.20	Protein biosynthesis.cytosolic ribosome.large subunit (LSU).LSU proteome component.RPL19 component
Cre06.g278135.t1.1	4	20.9	163	18317		1.69015e+06	±	397453		0	±	0		0	±	0		0	0	0	0	1	Cytosolic 80S ribosomal protein L21	RPL21	17.1.1.1.21	Protein biosynthesis.cytosolic ribosome.large subunit (LSU).LSU proteome component.RPL21 component
Cre07.g357850.t1.2	5	39.4	127	14461		5.03967e+06	±	1.79191e+06		0	±	0		1.05096e+06	±	1.48628e+06		0.024	0.051	0.022	0.096	0.483	Cytosolic 80S ribosomal protein L22	RPL22	17.1.1.1.22	Protein biosynthesis.cytosolic ribosome.large subunit (LSU).LSU proteome component.RPL22 component
Cre01.g040000.t1.2	3	23.4	145	16473		2.35121e+06	±	479381		402801	±	569646		614896	±	869594		0.194	0.251	0.241	0.248	1	Cytosolic 80S ribosomal protein L26	RPL26	17.1.1.1.26	Protein biosynthesis.cytosolic ribosome.large subunit (LSU).LSU proteome component.RPL26 component
Cre17.g701650.t1.2	2	15.6	135	15265		7.59293e+06	±	1.09228e+06		3.37203e+06	±	1.04958e+06		493880	±	698452		0.051	0.088	0.973	0.064	0.085	Cytosolic 80S ribosomal protein L27	RPL27	17.1.1.1.27	Protein biosynthesis.cytosolic ribosome.large subunit (LSU).LSU proteome component.RPL27 component
Cre02.g115200.t1.2	3	15	147	16391		1.1049e+06	±	765526		0	±	0		0	±	0		0	0	0	0	1	Cytosolic 80S ribosomal protein L27a	RPL27A	17.1.1.1.28	Protein biosynthesis.cytosolic ribosome.large subunit (LSU).LSU proteome component.RPL27a component
Cre10.g417700.t1.2	6	13.5	386	43508		1.24322e+06	±	349392		0	±	0		0	±	0		0	0	0	0	1	Cytosolic 80S ribosomal protein L3	RPL3	17.1.1.1.1	Protein biosynthesis.cytosolic ribosome.large subunit (LSU).LSU proteome component.RPL3 component
Cre10.g420750.t1.2	1	14.5	110	12001		1.74454e+07	±	1.62789e+06		0	±	0		473702	±	669915		0.012	0.031	0.012	0.048	0.483	Cytosolic 80S ribosomal protein L30	RPL30	17.1.1.1.31	Protein biosynthesis.cytosolic ribosome.large subunit (LSU).LSU proteome component.RPL30 component
Cre12.g489153.t1.1	2	9.8	163	18.64		1.09493e+06	±	129905		0	±	0		0	±	0		0	0	0	0	1	Cytosolic 80S ribosomal protein L31	RPL31	17.1.1.1.32	Protein biosynthesis.cytosolic ribosome.large subunit (LSU).LSU proteome component.RPL31 component
Cre16.g661050.t1.2	1	6.8	117	13576		1.07344e+06	±	183531		142424	±	201418		0	±	0		0.02	0.046	0.079	0.018	0.483	Cytosolic 80S ribosomal protein L34	RPL34	17.1.1.1.34	Protein biosynthesis.cytosolic ribosome.large subunit (LSU).LSU proteome component.RPL34 component
Cre12.g484050.t1.2	1	14.3	98	11126		1.05565e+06	±	182979		0	±	0		0	±	0		0	0	0	0	1	Cytosolic 80S ribosomal protein L36	RPL36	17.1.1.1.37	Protein biosynthesis.cytosolic ribosome.large subunit (LSU).LSU proteome component.RPL36 component
Cre09.g397697.t1.1	8	24.4	410	44.91		3.48805e+07	±	1.18816e+07		7.11834e+06	±	3.59144e+06		0	±	0		0	0	0.005	0	0	Ribosomal protein L4	RPL4	17.1.1.1.2	Protein biosynthesis.cytosolic ribosome.large subunit (LSU).LSU proteome component.RPL4 component
Cre01.g007051.t1.2	2	17.2	128	14.7		3.0946e+06	±	499030		1.4285e+06	±	2.02021e+06		0	±	0		0.03	0.059	0.121	0.027	0.483	Cytosolic 80S ribosomal protein L40, ubiquitin fusion	RPL40	17.1.1.1.43	Protein biosynthesis.cytosolic ribosome.large subunit (LSU).LSU proteome component.RPL40 component
Cre14.g621450.t1.2	3	15.4	293	33672		1.64594e+06	±	1.66729e+06		0	±	0		0	±	0		0	0	0	0	1	Cytosolic 80S ribosomal protein L5	RPL5	17.1.1.1.3	Protein biosynthesis.cytosolic ribosome.large subunit (LSU).LSU proteome component.RPL5 component
Cre01.g011000.t1.2	4	20.6	223	24371		5.42823e+06	±	3.96867e+06		1.88903e+06	±	1.6256e+06		4.45823e+06	±	3.79077e+06		0.443	0.496	0.457	0.975	0.569	Cytosolic 80S ribosomal protein L6	RPL6	17.1.1.1.4	Protein biosynthesis.cytosolic ribosome.large subunit (LSU).LSU proteome component.RPL6 component
Cre12.g537800.t1.2	8	31.4	239	27575		5.15637e+06	±	3.65419e+06		1.08405e+06	±	1.53308e+06		57859.7	±	81826		0.142	0.194	0.21	0.166	0.981	Cytosolic 80S ribosomal protein L7	RPL7	17.1.1.1.5	Protein biosynthesis.cytosolic ribosome.large subunit (LSU).LSU proteome component.RPL7 component
Cre12.g529651.t1.1	1	4.1	193	21635		321136	±	172775		0	±	0		0	±	0		0	0	0	0	1	Cytosolic 80S ribosomal protein L7a	RPL7A	17.1.1.1.6	Protein biosynthesis.cytosolic ribosome.large subunit (LSU).LSU proteome component.RPL7a component
Cre12.g494050.t1.2	4	28.3	191	21518		2.14279e+07	±	2.18777e+06		0	±	0		1.18128e+06	±	1.67058e+06		0.016	0.039	0.015	0.063	0.483	Cytosolic 80S ribosomal protein L9	RPL9	17.1.1.1.8	Protein biosynthesis.cytosolic ribosome.large subunit (LSU).LSU proteome component.RPL9 component
Cre12.g520500.t1.1	9	43.4	320	34575		4.41196e+07	±	1.99133e+07		9.9105e+06	±	8.31212e+06		5.08351e+06	±	7.18917e+06		0.083	0.126	0.892	0.089	0.159	Acidic ribosomal protein P0, Ribosomal protein L10	RPP0	17.1.1.1.45	Protein biosynthesis.cytosolic ribosome.large subunit (LSU).LSU proteome component.RPP0 component
Cre17.g738300.t1.2	1	15	107	10875		4.75415e+06	±	1.95003e+06		0	±	0		2.27589e+06	±	3.2186e+06		0.031	0.061	0.028	0.126	0.484	Acidic ribosomal protein P1	RPP1	17.1.1.1.46	Protein biosynthesis.cytosolic ribosome.large subunit (LSU).LSU proteome component.RPP1 component
Cre02.g143050.t1.2	3	28.4	109	10879		1.65996e+06	±	537845		304741	±	430969		0	±	0		0.023	0.05	0.091	0.021	0.484	Acidic ribosomal protein P2	RPP2	17.1.1.1.47	Protein biosynthesis.cytosolic ribosome.large subunit (LSU).LSU proteome component.RPP2 component
Cre06.g278222.t1.1	7	25.8	318	35144		2.05251e+07	±	1.21934e+07		5.06392e+06	±	3.57565e+06		1.16725e+07	±	4.95316e+06		0.299	0.354	0.313	0.962	0.425	Receptor of activated protein kinase C		17.1.2.1.33	Protein biosynthesis.cytosolic ribosome.small subunit (SSU).SSU proteome.RACK1 associated component
Cre09.g411100.t2.1	2	13.3	173	19308		1.35076e+07	±	2.09666e+06		2.01347e+06	±	2.14087e+06		846081	±	1.19654e+06		0.069	0.111	0.795	0.069	0.16	Cytosolic 80S ribosomal protein S10	RPS10	17.1.2.1.11	Protein biosynthesis.cytosolic ribosome.small subunit (SSU).SSU proteome.RPS10 component
Cre11.g480150.t1.2	7	36.6	153	16302		1.58613e+07	±	5.92283e+06		1.07871e+07	±	5.99849e+06		1.0901e+07	±	4.19982e+06		0.615	0.665	0.61	0.754	0.965	Cytosolic 80S ribosomal protein S14	RPS14	17.1.2.1.15	Protein biosynthesis.cytosolic ribosome.small subunit (SSU).SSU proteome.RPS14 component
Cre08.g360900.t1.2	2	15.2	145	16629		1.15084e+07	±	2.68068e+06		2.3824e+06	±	1.76072e+06		74696.3	±	105636		0.024	0.051	0.846	0.027	0.054	Cytosolic 80S ribosomal protein S15	RPS15	17.1.2.1.16	Protein biosynthesis.cytosolic ribosome.small subunit (SSU).SSU proteome.RPS15 component
Cre05.g234637.t1.1	2	14.6	130	14838		1.1267e+06	±	343709		0	±	0		0	±	0		0	0	0	0	1	(1 of 1) K02957 - small subunit ribosomal protein S15Ae (RP-S15Ae, RPS15A)		17.1.2.1.17	Protein biosynthesis.cytosolic ribosome.small subunit (SSU).SSU proteome.RPS15a component
Cre13.g573351.t1.2	4	24.6	142	15978		4.45793e+06	±	1.74263e+06		124608	±	176223		0	±	0		0.012	0.031	0.046	0.011	0.484	(1 of 1) K02960 - small subunit ribosomal protein S16e (RP-S16e, RPS16)		17.1.2.1.18	Protein biosynthesis.cytosolic ribosome.small subunit (SSU).SSU proteome.RPS16 component
Cre06.g272950.t1.1	5	32.7	153	17579		3.11066e+07	±	5.56789e+06		3.72155e+06	±	2.11659e+06		9.59371e+06	±	7.57214e+06		0.114	0.164	0.115	0.232	0.849	Cytosolic 80S ribosomal protein S18	RPS18	17.1.2.1.20	Protein biosynthesis.cytosolic ribosome.small subunit (SSU).SSU proteome.RPS18 component
Cre02.g106600.t1.2	4	28.7	150	16997		0	±	0		602152	±	617655		0	±	0		0	0	0	1	0	Cytosolic 80S ribosomal protein S19	RPS19	17.1.2.1.21	Protein biosynthesis.cytosolic ribosome.small subunit (SSU).SSU proteome.RPS19 component
Cre01.g039250.t2.1	2	8.8	274	30291		5.37119e+06	±	734143		0	±	0		0	±	0		0	0	0	0	1	Cytosolic 80S ribosomal protein S2	RPS2	17.1.2.1.2	Protein biosynthesis.cytosolic ribosome.small subunit (SSU).SSU proteome.RPS2 component
Cre03.g203450.t1.2	1	17.1	82	91042		4.72156e+06	±	2.38016e+06		417312	±	590169		473786	±	670034		0.162	0.219	0.208	0.21	1	Cytosolic 80S ribosomal protein S21	RPS21	17.1.2.1.23	Protein biosynthesis.cytosolic ribosome.small subunit (SSU).SSU proteome.RPS21 component
Cre10.g456200.t1.2	1	9.2	131	15122		2.04271e+06	±	2.88883e+06		1.1751e+06	±	1.66184e+06		588250	±	831911		0.998	0.999	1	0.998	0.999	Cytosolic 80S ribosomal protein S24	RPS24	17.1.2.1.25	Protein biosynthesis.cytosolic ribosome.small subunit (SSU).SSU proteome.RPS24 component
Cre06.g273600.t1.2	2	15.4	182	19.51		2.88533e+06	±	1.02032e+06		0	±	0		0	±	0		0	0	0	0	1	Cytosolic 80S ribosomal protein S27a	RPS27A	17.1.2.1.29	Protein biosynthesis.cytosolic ribosome.small subunit (SSU).SSU proteome.RPS27a component
Cre12.g510450.t1.2	2	27.3	55	63924		4.08487e+06	±	1.92588e+06		1.89836e+06	±	1.31525e+06		3.68437e+06	±	2.6582e+06		0.449	0.502	0.472	0.986	0.557	Cytosolic 80S ribosomal protein S28	RPS28	17.1.2.1.30	Protein biosynthesis.cytosolic ribosome.small subunit (SSU).SSU proteome.RPS28 component
Cre02.g102250.t1.2	7	34.8	230	25848		1.08422e+07	±	4.0889e+06		5.36876e+06	±	1.97707e+06		1.21221e+07	±	3.24655e+06		0.093	0.139	0.176	0.897	0.099	Cytosolic 80S ribosomal protein S3	RPS3	17.1.2.1.3	Protein biosynthesis.cytosolic ribosome.small subunit (SSU).SSU proteome.RPS3 component
Cre13.g568650.t1.2	7	29	259	29331		9.74829e+06	±	2.84574e+06		8.29981e+06	±	1.30183e+06		7.85039e+06	±	1.23266e+06		0.657	0.701	0.798	0.647	0.96	Cytosolic 80S ribosomal protein S3a	RPS3A	17.1.2.1.4	Protein biosynthesis.cytosolic ribosome.small subunit (SSU).SSU proteome.RPS3a component
Cre06.g308250.t1.2	4	14.9	261	29483		3.98349e+06	±	1.97752e+06		0	±	0		0	±	0		0	0	0	0	1	Cytosolic 80S ribosomal protein S4	RPS4	17.1.2.1.5	Protein biosynthesis.cytosolic ribosome.small subunit (SSU).SSU proteome.RPS4 component
Cre09.g400650.t1.2	4	20.6	248	28435		1.16334e+07	±	1.20254e+06		3.65627e+06	±	1.25178e+06		2.41646e+06	±	3.41739e+06		0.081	0.124	0.958	0.095	0.136	Cytosolic 80S ribosomal protein S6	RPS6	17.1.2.1.7	Protein biosynthesis.cytosolic ribosome.small subunit (SSU).SSU proteome.RPS6 component
Cre12.g498900.t1.2	5	27.3	194	22114		2.22064e+07	±	5.7218e+06		6.094e+06	±	3.8791e+06		7.43632e+06	±	2.91282e+06		0.1	0.146	0.093	0.255	0.717	Cytosolic 80S ribosomal protein S7	RPS7	17.1.2.1.8	Protein biosynthesis.cytosolic ribosome.small subunit (SSU).SSU proteome.RPS7 component
Cre06.g272800.t1.2	4	24	208	23895		2.67365e+07	±	3.32722e+06		4.84731e+06	±	2.96218e+06		3.18191e+06	±	4.4999e+06		0.074	0.117	0.906	0.082	0.141	Cytosolic 80S ribosomal protein S8	RPS8	17.1.2.1.9	Protein biosynthesis.cytosolic ribosome.small subunit (SSU).SSU proteome.RPS8 component
Cre10.g432800.t1.2	3	11.8	279	30706		9.01168e+06	±	4.22062e+06		0	±	0		0	±	0		0	0	0	0	1	Cytosolic 80S ribosomal protein Sa	RPSA	17.1.2.1.1	Protein biosynthesis.cytosolic ribosome.small subunit (SSU).SSU proteome.RPSa component
Cre06.g272850.t1.2	3	8.5	235	25901		4.17959e+06	±	1.25599e+06		0	±	0		0	±	0		0	0	0	0	1	Chloroplast ribosomal protein L1	PRPL10	17.6.1.1.10	Protein biosynthesis.organelle translation machineries.mitochondrial ribosome.large subunit proteome.mtRPL10 | psRPL10 component
Cre12.g493950.t1.2	3	16.5	164	18524		2.47539e+06	±	3.50073e+06		1.3712e+06	±	357438		803705	±	1.13661e+06		0.283	0.339	0.355	0.998	0.329	Chloroplast ribosomal protein S13	PRPS13	17.6.1.2.11	Protein biosynthesis.organelle translation machineries.mitochondrial ribosome.small subunit proteome.mtRPS13 | psRPS13 component
Cre02.g118950.t1.2	2	18.1	105	11744		1.31066e+06	±	216542		0	±	0		183594	±	259641		0.02	0.046	0.019	0.081	0.483	Chloroplast ribosomal protein S17	PRPS17	17.6.1.2.15	Protein biosynthesis.organelle translation machineries.mitochondrial ribosome.small subunit proteome.mtRPS17 component
Cre02.g088900.t1.2	7	24.9	297	32439		1.54615e+07	±	5.84374e+06		7.88446e+06	±	4.17322e+06		1.25311e+07	±	3.30442e+06		0.283	0.339	0.287	0.935	0.433	Chloroplast ribosomal protein L1	PRPL1	17.6.2.1.1	Protein biosynthesis.organelle translation machineries.plastidial ribosome.large subunit proteome.psRPL1 component
Cre10.g423650.t1.2	2	13.6	176	18535		5.80293e+06	±	1.2513e+06		454075	±	642158		0	±	0		0.017	0.041	0.068	0.016	0.483	Chloroplast ribosomal protein L11	PRPL11	17.6.2.1.9	Protein biosynthesis.organelle translation machineries.plastidial ribosome.large subunit proteome.psRPL11 component
Cre13.g581650.t1.2	4	38.3	162	16875		1.45067e+07	±	1.01881e+07		6.61406e+06	±	1.33342e+06		0	±	0		0	0	0.395	0	0	Chloroplast ribosomal protein L7/L12	PRPL7	17.6.2.1.10	Protein biosynthesis.organelle translation machineries.plastidial ribosome.large subunit proteome.psRPL12 component
Cre06.g264350.t1.2	2	12.4	225	24548		1.21213e+07	±	2.24247e+06		5.25489e+06	±	1.43467e+06		0	±	0		0	0	0.011	0	0	Chloroplast ribosomal protein L13	PRPL13	17.6.2.1.11	Protein biosynthesis.organelle translation machineries.plastidial ribosome.large subunit proteome.psRPL13 component
P11094	3	27.9	122	13446		1.85603e+06	±	421847		139247	±	196925		498595	±	705119		0.173	0.23	0.211	0.234	0.996	50S ribosomal protein L14, chloroplastic	rpl14	17.6.2.1.12	Protein biosynthesis.organelle translation machineries.plastidial ribosome.large subunit proteome.psRPL14 component
Cre02.g108850.t1.2	2	13.3	173	19154		2.5955e+06	±	1.45758e+06		404025	±	571378		0	±	0		0.024	0.051	0.095	0.022	0.488	Chloroplast ribosomal protein L17	PRPL17	17.6.2.1.15	Protein biosynthesis.organelle translation machineries.plastidial ribosome.large subunit proteome.psRPL17 component
Cre01.g052100.t1.2	2	18.4	141	15342		1.54427e+06	±	859339		453422	±	641235		372818	±	527244		0.213	0.271	0.268	0.264	1	Chloroplast ribosomal protein L18	PRPL18	17.6.2.1.16	Protein biosynthesis.organelle translation machineries.plastidial ribosome.large subunit proteome.psRPL18 component
Q8HTL2	4	20.1	278	30897		1.34447e+07	±	5.86131e+06		8.87674e+06	±	727528		9.14539e+06	±	7.41834e+06		0.618	0.667	0.87	0.592	0.868	50S ribosomal protein L2, chloroplastic	rpl2	17.6.2.1.2	Protein biosynthesis.organelle translation machineries.plastidial ribosome.large subunit proteome.psRPL2 component
Q8HTL3	1	13.7	95	11186		3.22977e+06	±	888218		2.25678e+06	±	3.19156e+06		1.57831e+06	±	2.23206e+06		0.248	0.305	0.308	0.301	1	50S ribosomal protein L23, chloroplastic	rpl23	17.6.2.1.21	Protein biosynthesis.organelle translation machineries.plastidial ribosome.large subunit proteome.psRPL23 component
Cre16.g652550.t1.2	2	11.8	170	18.27		1.93179e+06	±	342402		0	±	0		0	±	0		0	0	0	0	1	Chloroplast ribosomal protein L24	PRPL24	17.6.2.1.22	Protein biosynthesis.organelle translation machineries.plastidial ribosome.large subunit proteome.psRPL24 component
Cre06.g265800.t1.2	3	14.9	195	21907		8.82156e+06	±	3.75065e+06		1.33497e+06	±	1.88794e+06		4.33912e+06	±	3.31205e+06		0.08	0.124	0.094	0.956	0.136	Chloroplast ribosomal protein L28, imported to chloroplast	PRPL28	17.6.2.1.24	Protein biosynthesis.organelle translation machineries.plastidial ribosome.large subunit proteome.psRPL28 component
Cre48.g761197.t1.1	5	27.8	259	27831		1.90436e+07	±	4.06985e+06		1.13832e+07	±	6.79601e+06		2.02165e+07	±	4.01982e+06		0.177	0.233	0.253	0.984	0.204	(1 of 2) K02906 - large subunit ribosomal protein L3 (RP-L3, MRPL3, rplC)		17.6.2.1.3	Protein biosynthesis.organelle translation machineries.plastidial ribosome.large subunit proteome.psRPL3 component
Cre08.g365400.t1.2	4	27.9	136	14754		1.48337e+06	±	675331		1.21949e+06	±	1.72462e+06		0	±	0		0.037	0.069	0.15	0.033	0.484	Chloroplast ribosomal protein L31	PRPL31	17.6.2.1.26	Protein biosynthesis.organelle translation machineries.plastidial ribosome.large subunit proteome.psRPL31 component
Cre07.g352850.t1.2	3	30.6	98	10.62		4.02807e+06	±	633559		850162	±	1.20231e+06		0	±	0		0.024	0.051	0.095	0.021	0.483	Chloroplast ribosomal protein L32	PRPL32	17.6.2.1.27	Protein biosynthesis.organelle translation machineries.plastidial ribosome.large subunit proteome.psRPL32 component
Cre11.g479500.t1.2	2	7.8	243	25623		2.33163e+06	±	2.13014e+06		0	±	0		0	±	0		0	0	0	0	1	Chloroplast ribosomal protein L4	PRPL4	17.6.2.1.4	Protein biosynthesis.organelle translation machineries.plastidial ribosome.large subunit proteome.psRPL4 component
Q8HTL1	4	21.2	179	20237		5.36342e+06	±	1.8319e+06		153309	±	216812		259750	±	367342		0.121	0.171	0.158	0.165	0.999	50S ribosomal protein L5, chloroplastic	rpl5	17.6.2.1.5	Protein biosynthesis.organelle translation machineries.plastidial ribosome.large subunit proteome.psRPL5 component
Cre12.g556050.t1.2	2	11.5	200	22006		3.07412e+06	±	1.60788e+06		5.51019e+06	±	1.30507e+06		2.40149e+06	±	3.39622e+06		0.098	0.145	0.986	0.148	0.12	Chloroplast ribosomal protein L9	PRPL9	17.6.2.1.7	Protein biosynthesis.organelle translation machineries.plastidial ribosome.large subunit proteome.psRPL9 component
Cre05.g237450.t1.2	9	24.6	285	31708		1.42685e+07	±	7.14555e+06		3.69214e+06	±	1.53702e+06		1.44141e+07	±	8.66232e+06		0.121	0.171	0.155	0.998	0.167	Plastid-specific ribosomal protein 1	PSRP1	17.6.2.3.1	Protein biosynthesis.organelle translation machineries.plastidial ribosome.plastidial ribosome-associated proteins.hibernation-promoting factor (PSRP1)
Cre02.g083950.t1.1	7	34.6	298	33366		1.49296e+07	±	7.1099e+06		2.5115e+06	±	1.88055e+06		1.83336e+06	±	2.59277e+06		0.083	0.126	0.87	0.087	0.167	Plastid-specific ribosomal protein 3	PSRP3	17.6.2.2.23	Protein biosynthesis.organelle translation machineries.plastidial ribosome.small subunit proteome.psPSRP3 component
Cre09.g394750.t1.2	3	11.7	436	48299		6.4772e+06	±	2.10803e+06		8.25856e+06	±	2.10914e+06		8.18805e+06	±	7.37012e+06		0.774	0.806	0.909	0.949	0.756	Chloroplast Ribosomal Protein S1	PRPS1	17.6.2.2.1	Protein biosynthesis.organelle translation machineries.plastidial ribosome.small subunit proteome.psRPS1 component
Cre12.g494750.t1.2	3	21.1	166	18248		2.94525e+06	±	2.0556e+06		878974	±	1.24306e+06		1.01452e+06	±	1.43475e+06		0.227	0.284	0.28	0.283	1	Chloroplast ribosomal protein S2	PRPS20	17.6.2.2.20	Protein biosynthesis.organelle translation machineries.plastidial ribosome.small subunit proteome.psRPS20 component
Cre16.g659950.t1.1	13	31.9	673	72029		4.35507e+07	±	7.7112e+06		3.39803e+07	±	8.04781e+06		1.94778e+07	±	8.82131e+06		0.111	0.16	0.784	0.107	0.252	Chloroplast Ribosomal Protein S5	PRPS5	17.6.2.2.5	Protein biosynthesis.organelle translation machineries.plastidial ribosome.small subunit proteome.psRPS5 component
Cre12.g520600.t1.2	1	11.1	171	19071		8.2504e+06	±	1.04165e+06		5.96699e+06	±	2.16171e+06		541932	±	766407		0.048	0.085	0.995	0.065	0.073	Chloroplast Ribosomal Protein S6	PRPS6	17.6.2.2.6	Protein biosynthesis.organelle translation machineries.plastidial ribosome.small subunit proteome.psRPS6 component
Cre02.g076250.t1.1	14	23.7	776	85356		2.64564e+07	±	4.05997e+06		1.45346e+07	±	5.71488e+06		3.26958e+06	±	4.62388e+06		0.064	0.105	0.987	0.082	0.1	Chloroplast elongation factor G	EFG1	17.6.4.3	Protein biosynthesis.organelle translation machineries.translation elongation.EF-G elongation factor
Cre16.g691000.t1.2	6	25.9	216	23877		6.70894e+06	±	2.23429e+06		1.08252e+06	±	1.06866e+06		61743.1	±	87317.9		0.033	0.064	0.745	0.034	0.085	Organellar elongation factor P	EFP1	17.6.4.4	Protein biosynthesis.organelle translation machineries.translation elongation.EF-P elongation factor
Cre12.g519180.t2.1	15	18.8	1013	108.77		2.05715e+07	±	1.14721e+07		2.07463e+07	±	6.43788e+06		1.23411e+07	±	1.375e+07		0.337	0.393	0.984	0.441	0.363	Elongation factor Ts-like protein	EFT1a	17.6.4.2	Protein biosynthesis.organelle translation machineries.translation elongation.EF-Ts elongation factor
P17746	17	45.5	418	45743		2.4918e+08	±	6.62129e+07		4.2522e+08	±	4.18102e+07		3.40901e+08	±	6.45027e+07		0.096	0.142	0.084	0.333	0.55	Elongation factor Tu, chloroplastic (EF-Tu)	tufA	17.6.4.1	Protein biosynthesis.organelle translation machineries.translation elongation.EF-Tu elongation factor
Cre03.g156050.t1.2	4	17.5	269	28631		7.60551e+06	±	1.29537e+06		7.50334e+06	±	4.0891e+06		9.05947e+06	±	4.41286e+06		0.869	0.888	0.9	0.999	0.881	(1 of 2) K02838 - ribosome recycling factor (frr, MRRF, RRF)		17.6.5.3	Protein biosynthesis.organelle translation machineries.translation termination.RRF ribosome recycling factor
Cre12.g516200.t1.2	22	31.7	845	94208		6.56072e+07	±	1.24057e+07		7.91511e+06	±	3.42205e+06		725110	±	1.02546e+06		0.035	0.066	0.845	0.038	0.076	Ribosomal protein S5/Elongation Factor G/III/V family protein	EFG2	17.4.3	Protein biosynthesis.translation elongation.eEF2 mRNA-translocation factor
Cre02.g097400.t1.2	2	15.2	165	18074		4.38119e+06	±	1.16286e+06		0	±	0		0	±	0		0	0	0	0	1	Eukaryotic initiation factor, eIF-5A	EIF5A	17.4.5	Protein biosynthesis.translation elongation.eEF5(eIF5A) poly-P/G elongation factor
Cre13.g585150.t1.2	3	20.4	245	26.36		6.25989e+06	±	1.26622e+06		4.10146e+06	±	835507		1.05531e+07	±	6.70715e+06		0.203	0.26	0.543	0.638	0.181	Eukaryotic translation initiation factor 6	EIF6	17.3.4	Protein biosynthesis.translation initiation.eIF6 ribosome assembly factor
Cre06.g298650.t1.2	8	24	413	47053		4.187e+07	±	3.98828e+06		2.2369e+07	±	6.10062e+06		1.33995e+07	±	8.35585e+06		0.102	0.149	0.501	0.088	0.388	Eukaryotic initiation factor 4A	EIF4A	17.3.2.1	Protein biosynthesis.translation initiation.mRNA loading.eIF4A mRNA unwinding factor
Cre01.g039300.t1.2	7	15.2	657	69973		9.60927e+06	±	1.40502e+06		1.23724e+06	±	797487		0	±	0		0	0	0.002	0	0	Polyadenylate-binding protein RB47	RB47	17.3.2.5	Protein biosynthesis.translation initiation.mRNA loading.PABP mRNA poly-A-tail binding factor
Cre06.g298100.t1.2	2	16	119	12999		878162	±	114762		0	±	0		0	±	0		0	0	0	0	1	Translation initiation protein	SUI1A	17.3.1.1	Protein biosynthesis.translation initiation.pre-initiation complex (PIC).eIF1 PIC assembly factor
Cre02.g103550.t1.2	1	11.3	141	16455		0	±	0		1.26197e+06	±	350511		0	±	0		0	0	0	1	0	Eukaryotic translation initiation factor 1A, eIF-1A	EIF1A	17.3.1.2	Protein biosynthesis.translation initiation.pre-initiation complex (PIC).eIF1A PIC assembly factor
Cre12.g490000.t1.2	1	4.5	333	37309		2.71471e+06	±	854070		0	±	0		0	±	0		0	0	0	0	1	Eukaryotic translation initiation factor 2 subunit 1, eIF2-alpha subunit	EIF2A	17.3.1.3.1	Protein biosynthesis.translation initiation.pre-initiation complex (PIC).eIF2 Met-tRNA binding factor complex.eIF2-alpha component
Cre12.g531550.t1.2	1	3.6	276	30.66		684433	±	331354		0	±	0		0	±	0		0	0	0	0	1	Eukaryotic translation initiation factor 2, beta subunit	EIF5B3	17.3.1.3.3	Protein biosynthesis.translation initiation.pre-initiation complex (PIC).eIF2 Met-tRNA binding factor complex.eIF2-beta component
Cre13.g564250.t1.2	6	6.7	1033	116.21		5.1007e+06	±	2.75348e+06		303166	±	210215		0	±	0		0	0	0.011	0	0	Eukaryotic translation initiation factor 3, subunit A	EIF3A	17.3.1.6.1	Protein biosynthesis.translation initiation.pre-initiation complex (PIC).eIF3 mRNA-to-PIC binding complex.eIF3a component
Cre03.g190100.t1.1	5	9.6	718	82761		3.0149e+06	±	1.77853e+06		3.19951e+06	±	639391		3.71354e+06	±	2.96822e+06		0.916	0.93	0.91	0.986	0.964	Eukaryotic translation initiation factor 3, subunit B	EIF3B	17.3.1.6.2	Protein biosynthesis.translation initiation.pre-initiation complex (PIC).eIF3 mRNA-to-PIC binding complex.eIF3b component
Cre04.g217550.t1.1	9	12.9	929	99851		6.53642e+06	±	1.62122e+06		0	±	0		0	±	0		0	0	0	0	1	Eukaryotic translation initiation factor 3, subunit C	EIF3C	17.3.1.6.3	Protein biosynthesis.translation initiation.pre-initiation complex (PIC).eIF3 mRNA-to-PIC binding complex.eIF3c component
Cre05.g242300.t1.2	3	7.7	518	56319		2.79063e+06	±	715517		762634	±	1.07853e+06		0	±	0		0.026	0.053	0.103	0.023	0.483	Eukaryotic translation initiation factor 3, subunit D	EIF3D	17.3.1.6.4	Protein biosynthesis.translation initiation.pre-initiation complex (PIC).eIF3 mRNA-to-PIC binding complex.eIF3d component
Cre12.g498100.t1.2	1	2.3	428	49358		747459	±	140891		0	±	0		0	±	0		0	0	0	0	1	Eukaryotic translation initiation factor 3, subunit E	EIF3E	17.3.1.6.5	Protein biosynthesis.translation initiation.pre-initiation complex (PIC).eIF3 mRNA-to-PIC binding complex.eIF3e component
Cre16.g654500.t1.1	2	9.3	291	31982		4.25531e+06	±	1.59207e+06		0	±	0		2.0961e+06	±	2.96433e+06		0.031	0.061	0.028	0.126	0.484	Eukaryotic translation initiation factor 3, subunit F	EIF3F	17.3.1.6.6	Protein biosynthesis.translation initiation.pre-initiation complex (PIC).eIF3 mRNA-to-PIC binding complex.eIF3f component
Cre16.g654500.t1.1	2	9.3	291	31982		4.25531e+06	±	1.59207e+06		0	±	0		2.0961e+06	±	2.96433e+06		0	0	0	0	1	Eukaryotic translation initiation factor 3, subunit F	EIF3F	17.3.1.6.6	Protein biosynthesis.translation initiation.pre-initiation complex (PIC).eIF3 mRNA-to-PIC binding complex.eIF3f component
Cre06.g269450.t1.2	4	20.1	283	31675		5.10744e+06	±	3.94938e+06		0	±	0		0	±	0		0	0	0	0	1	Eukaryotic translation initiation factor 3, subunit G	EIF3G	17.3.1.6.7	Protein biosynthesis.translation initiation.pre-initiation complex (PIC).eIF3 mRNA-to-PIC binding complex.eIF3g component
Cre06.g308850.t1.2	3	11.9	236	26465		2.51341e+06	±	1.14323e+06		0	±	0		2.92091e+06	±	1.80248e+06		0	0	0	0.996	0	hypothetical eIF3-like protein	EIF3X	17.3.1.6.10	Protein biosynthesis.translation initiation.pre-initiation complex (PIC).eIF3 mRNA-to-PIC binding complex.eIF3j component
Cre12.g515650.t1.2	1	6.4	219	24249		1.52642e+06	±	358754		0	±	0		0	±	0		0	0	0	0	1	Eukaryotic translation initiation factor 3, subunit K	EIF3K	17.3.1.6.11	Protein biosynthesis.translation initiation.pre-initiation complex (PIC).eIF3 mRNA-to-PIC binding complex.eIF3k component
Cre17.g697450.t1.2	6	17.9	530	60.55		6.63051e+06	±	2.26606e+06		682072	±	905635		0	±	0		0	0	0.035	0	0	(1 of 1) K15029 - translation initiation factor 3 subunit L (EIF3L)		17.3.1.6.12	Protein biosynthesis.translation initiation.pre-initiation complex (PIC).eIF3 mRNA-to-PIC binding complex.eIF3l component
Cre06.g298350.t1.2	2	5.6	425	47242		948744	±	466377		0	±	0		0	±	0		0	0	0	0	1	Flagellar Associated Protein 224	FAP224	17.3.1.8	Protein biosynthesis.translation initiation.pre-initiation complex (PIC).eIF5C eIF2-regulating factor
Cre13.g587050.t1.2	2	5.7	438	49.17		1.43692e+06	±	308908		0	±	0		0	±	0		0	0	0	0	1	Eukaryotic release factor	ERF1	17.5.1	Protein biosynthesis.translation termination.eRF1 peptide release factor
Cre09.g409350.t1.2	5	10.5	618	69918		3.72601e+06	±	1.06177e+06		2.53809e+06	±	591674		0	±	0		0	0	0.268	0	0	Fe-S ABC transporter	RLI1	17.5.3	Protein biosynthesis.translation termination.ribosome recycling factor (RLI/ABCE)
Cre04.g213250.t1.2	3	18.4	332	35723		3.92764e+06	±	853245		1.30417e+06	±	1.26858e+06		464570	±	657001		0.076	0.119	0.9	0.083	0.145	(1 of 4) 3.4.11.14 - Cytosol alanyl aminopeptidase / Soluble alanyl aminopeptidase		19.	Protein degradation.
Cre06.g299650.t1.2	3	15.2	283	31179		431378	±	610061		387766	±	276147		371005	±	524681		0.356	0.411	0.419	1	0.415	inactive subunit of chloroplast ClpP complex	CLPR6	19.	Protein degradation.
Cre07.g352350.t1.2	2	3.1	1001	108.74		725265	±	35595		285809	±	404194		0	±	0		0.029	0.058	0.115	0.026	0.483	FtsH-like ATPase	FHL3	19.	Protein degradation.
Cre10.g423300.t1.1	5	11.5	815	83982		2.17908e+06	±	548583		1.99043e+06	±	820085		0	±	0		0	0	0.863	0	0	(1 of 1) 3.4.22.40 - Bleomycin hydrolase / Aminopeptidase C (Lactococcus lactis)		19.	Protein degradation.
Cre12.g509750.t1.2	4	12.4	485	49589		1.88347e+06	±	808118		1.80936e+06	±	202792		596739	±	843916		0.08	0.124	1	0.112	0.11	Mitochondrial processing peptidase alpha subunit and Complex III Core II subunit	MPPA2	19.	Protein degradation.
Cre13.g604650.t2.1	7	15.8	387	41427		6.00105e+06	±	2.53444e+06		1.132e+06	±	1.6009e+06		1.2926e+06	±	1.82801e+06		0.196	0.252	0.246	0.248	1	(1 of 1) PTHR10804//PTHR10804:SF11 - PROTEASE FAMILY M24 METHIONYL AMINOPEPTIDASE, AMINOPEPTIDASE P // PROLIFERATION-ASSOCIATED PROTEIN 2G4		19.	Protein degradation.
Cre43.g760497.t1.1	6	27.7	271	28953		6.49758e+06	±	905284		5.52657e+06	±	2.34652e+06		1.73525e+06	±	2.45401e+06		0.077	0.12	0.998	0.103	0.11	(1 of 1) PTHR11638//PTHR11638:SF96 - ATP-DEPENDENT CLP PROTEASE // SUBFAMILY NOT NAMED		19.	Protein degradation.
Q32065	1	0	2971	341.66		0	±	0		3.20405e+06	±	4.53121e+06		3.91693e+07	±	1.3953e+07		0.019	0.045	0.483	0.017	0.074	Uncharacterized 341.7 kDa protein in psbD-psbC intergenic region (ORF2971) (ORFB)	Plastid FTSH like	19.	Protein degradation.
P42380	4	11.5	524	59.5		3.9189e+06	±	799054		5.73213e+06	±	3.15225e+06		2.89036e+06	±	679195		0.326	0.383	0.74	0.667	0.299	ATP-dependent Clp protease proteolytic subunit (EC 3.4.21.92) (Endopeptidase Clp)	clpP	19.	Protein degradation.
Cre01.g023350.t1.1	7	16.4	633	69.83		2.61948e+06	±	1.42878e+06		6.56026e+06	±	6.13856e+06		589678	±	833930		0.068	0.11	0.986	0.106	0.087	Oligoendopeptidase	THO2	19.	Protein degradation.
Cre03.g144667.t1.1	1	12.7	244	26578		649741	±	94144.3		221347	±	313032		0	±	0		0.027	0.055	0.11	0.025	0.483	Additional subunit of chloroplast ClpP complex	ClpT4	19.	Protein degradation.
Cre12.g508500.t1.2	1	2.6	537	57265		0	±	0		0	±	0		1.42477e+06	±	582143		0	0	1	0	0	(1 of 2) 3.4.17.4 - Gly-Xaa carboxypeptidase / Glycine carboxypeptidase		19.	Protein degradation.
Cre17.g705400.t1.2	1	4.4	249	27504		315407	±	50080.7		0	±	0		0	±	0		0	0	0	0	1	20S proteasome alpha subunit A	POA1	19.2.1.1.1	Protein degradation.26S proteasome.20S core protease.alpha-type subunits.alpha type-1 component
Cre14.g619550.t2.1	2	10.9	247	27083		1.46241e+06	±	264562		0	±	0		137926	±	195057		0.018	0.043	0.016	0.07	0.483	20S proteasome alpha subunit G	POA7	19.2.1.1.7	Protein degradation.26S proteasome.20S core protease.alpha-type subunits.alpha type-7 component
Cre26.g756797.t1.1	1	4.9	246	26881		660767	±	934465		1.42415e+06	±	270993		805537	±	1.1392e+06		0.241	0.298	0.295	1	0.299	(1 of 1) K02732 - 20S proteasome subunit beta 6 (PSMB1)		19.2.1.2.6	Protein degradation.26S proteasome.20S core protease.beta-type subunits.beta type-6 component
Cre17.g727950.t1.1	2	3.6	1034	108.43		580055	±	104707		0	±	0		0	±	0		0	0	0	0	1	26S proteasome regulatory subunit	RPN2	19.2.2.2.2	Protein degradation.26S proteasome.regulatory particle.non-ATPase subunits.RPN2 regulatory component
Cre02.g097650.t1.2	2	8.3	421	45912		180631	±	37117.8		496687	±	702422		562593	±	795627		0.369	0.422	0.428	0.432	1	26S proteasome regulatory subunit	RPN6	19.2.2.2.5	Protein degradation.26S proteasome.regulatory particle.non-ATPase subunits.RPN6 regulatory component
Cre04.g226850.t1.2	2	5.9	578	59847		4.65599e+06	±	1.30993e+06		0	±	0		1.54061e+06	±	2.17876e+06		0.027	0.055	0.025	0.11	0.483	Pepsin-type aspartyl protease	ASP1	19.5.3.1	Protein degradation.peptidase families.aspartic-type peptidase activities.pepsin-type protease
Cre01.g007700.t1.1	9	19.1	617	62264		6.56515e+06	±	1.61701e+06		1.79487e+07	±	5.70187e+06		9.66232e+06	±	9.80325e+06		0.235	0.292	0.336	0.973	0.257	(1 of 1) 3.4.11.1//3.4.11.5 - Leucyl aminopeptidase / Peptidase S // Prolyl aminopeptidase / Proline iminopeptidase		19.5.5.6.3	Protein degradation.peptidase families.metallopeptidase activities.aminopeptidase activities.M17 leucyl aminopeptidase (LAP)
Cre12.g485800.t1.2	14	22.8	727	77546		2.88978e+07	±	2.88448e+06		2.81072e+07	±	1.50121e+07		5.49089e+06	±	2.9868e+06		0.022	0.049	0.931	0.028	0.043	FtsH-like membrane ATPase/metalloprotease	FTSH1	19.5.5.8.2.1	Protein degradation.peptidase families.metallopeptidase activities.FtsH endopeptidase activities.FtsH plastidial protease complexes.FtsH1/2/5/6/8 component
Cre17.g720050.t1.2	9	18.3	689	74384		3.65827e+07	±	1.34688e+07		4.82253e+07	±	5.31346e+06		2.50517e+07	±	1.4919e+07		0.181	0.237	0.675	0.464	0.162	membrane AAA-metalloprotease, chloroplast	FTSH2	19.5.5.8.2.1	Protein degradation.peptidase families.metallopeptidase activities.FtsH endopeptidase activities.FtsH plastidial protease complexes.FtsH1/2/5/6/8 component
Cre13.g572900.t2.1	3	5.6	677	74893		685087	±	76461.8		1.10647e+06	±	177823		452293	±	639638		0.093	0.139	0.992	0.137	0.117	Oligoendopeptidase	THO3	19.5.5.1	Protein degradation.peptidase families.metallopeptidase activities.M3 protease
Cre12.g486100.t1.2	1	10.5	256	27673		1.31357e+06	±	340608		40115.9	±	56732.5		0	±	0		0.011	0.029	0.043	0.011	0.483	active subunit of the chloroplast ClpP complex	CLPP5	19.5.2.5.1	Protein degradation.peptidase families.serine-type peptidase activities.chloroplast Clp-type protease complex.ClpP1/3-6 proteolytic core component
Cre12.g500950.t1.2	2	8.7	345	38407		6.08893e+06	±	1.99407e+06		2.84305e+06	±	1.74555e+06		0	±	0		0	0	0.244	0	0	active subunit of the chloroplast ClpP complex	CLPP4	19.5.2.5.1	Protein degradation.peptidase families.serine-type peptidase activities.chloroplast Clp-type protease complex.ClpP1/3-6 proteolytic core component
Cre07.g331500.t1.1	1	5.3	340	38524		2.03537e+06	±	762029		0	±	0		0	±	0		0	0	0	0	1	inactive subunit of chloroplast ClpP complex	CLPR3	19.5.2.5.2	Protein degradation.peptidase families.serine-type peptidase activities.chloroplast Clp-type protease complex.ClpR non-proteolytic core component
Cre12.g498500.t1.2	4	11.9	462	47653		174118	±	246240		7.72951e+06	±	4.72124e+06		1.12725e+07	±	5.7623e+06		0.03	0.059	0.047	0.042	0.995	Deg protease	DEG11	19.5.2.3	Protein degradation.peptidase families.serine-type peptidase activities.Deg protease
Cre02.g116500.t1.1	3	7.5	509	56205		1.03402e+06	±	300121		82848.5	±	117166		34234.2	±	48414.4		0.124	0.174	0.171	0.158	0.998	Serine carboxypeptidase		19.5.2.2	Protein degradation.peptidase families.serine-type peptidase activities.serine carboxypeptidase
Cre06.g279400.t1.2	5	10.3	571	64207		2.2367e+06	±	1.18677e+06		4.70194e+06	±	2.47569e+06		245311	±	346922		0.051	0.088	0.975	0.084	0.064	Serine carboxypeptidase		19.5.2.2	Protein degradation.peptidase families.serine-type peptidase activities.serine carboxypeptidase
Cre09.g386400.t1.2	6	6.5	1061	114.24		2.99642e+06	±	160620		2.94261e+06	±	879026		422239	±	597136		0.059	0.099	1	0.082	0.084	Flagellar Associated Protein 124	FAP124	19.4.1.3	Protein degradation.peptide tagging.Ubiquitin (UBQ)-anchor addition (ubiquitylation).UBA-activating E1 protein
Cre01.g026600.t1.2	2	20.9	158	17773		4.61223e+06	±	1.03514e+06		453583	±	641464		5.85493e+06	±	1.97934e+06		0.05	0.088	0.074	0.998	0.069	E2 Ubiquitin conjugating enzyme	UBC11	19.4.1.4	Protein degradation.peptide tagging.Ubiquitin (UBQ)-anchor addition (ubiquitylation).UBC-conjugating E2 protein
Cre12.g501200.t1.2	1	12.7	157	17.92		4.37061e+06	±	2.16245e+06		909131	±	1.28571e+06		0	±	0		0.025	0.052	0.099	0.022	0.484	E3 ubiquitin ligase	SKP1	19.4.1.5.4.1.1	Protein degradation.peptide tagging.Ubiquitin (UBQ)-anchor addition (ubiquitylation).UBQ-ligase E3 activities.Cullin-based ubiquitylation complexes.SKP1-CUL1-FBX (SCF) E3 ligase complexes.SKP1/ASK1 target protein binding component
Cre13.g582350.t1.1	1	6.4	499	51916		287036	±	108370		159016	±	224882		0	±	0		0.033	0.064	0.135	0.03	0.484	(1 of 1) K12164 - ubiquitin-like modifier-activating enzyme 5 (UBA5, UBE1DC1)		19.4.6.2	Protein degradation.peptide tagging.Ubiquitin-fold-modifier (UFM)-anchor addition.UFM activating E1 protein
Cre01.g033550.t1.2	2	9.4	254	27.35		2.08607e+06	±	1.30497e+06		0	±	0		0	±	0		0	0	0	0	1	Protein disulfide isomerase	PDI2	18.	Protein modification.
Cre08.g370450.t1.2	3	14.2	218	23443		0	±	0		5.24328e+06	±	290497		7.41947e+06	±	4.26176e+06		0	0	0	0	0.798	Mitochondrial GrpE homolog	MGE1	18.	Protein modification.
Cre09.g410600.t1.1	2	6.4	361	38699		0	±	0		2.63127e+06	±	511357		1.21266e+06	±	1.71496e+06		0.03	0.059	0.027	0.483	0.121	Phosphoprotein phosphatase 2C-related		18.	Protein modification.
Cre10.g465550.t1.1	2	1.9	1033	110.5		2.35375e+06	±	529912		1.08046e+06	±	101921		131085	±	185382		0.045	0.081	0.975	0.058	0.076	ClpD chaperone, Hsp100 family	CLPD1	18.	Protein modification.
Cre10.g466850.t1.1	1	7.6	170	18.31		0	±	0		0	±	0		1.22799e+06	±	1.05801e+06		0	0	1	0	0	peptidyl-prolyl cis-trans isomerase, FKBP-type	FKB18	18.	Protein modification.
Cre12.g507650.t2.1	1	3.3	418	44991		0	±	0		3.01021e+06	±	1.09197e+06		853955	±	1.20767e+06		0.027	0.055	0.024	0.484	0.107	Chloroplast DnaJ-like protein	CDJ1	18.	Protein modification.
Cre01.g054800.t1.2	1	1.4	1245	131.74		417127	±	65200.7		0	±	0		0	±	0		0	0	0	0	1	(1 of 1) PTHR23339//PTHR23339:SF54 - TYROSINE SPECIFIC PROTEIN PHOSPHATASE AND DUAL SPECIFICITY PROTEIN PHOSPHATASE // PALADIN		18.	Protein modification.
Cre05.g235550.t1.1	1	0.2	2867	286.3		1.40691e+06	±	479478		0	±	0		0	±	0		0	0	0	0	1	(1 of 546) 2.7.11.1 - Non-specific serine/threonine protein kinase / Threonine-specific protein kinase		18.	Protein modification.
Cre07.g327350.t1.2	2	16.9	178	19806		2.84982e+06	±	325680		2.04762e+06	±	265870		619352	±	875896		0.072	0.115	0.996	0.095	0.106	Calcium/calmodulin-dependent protein kinase	CDPK8	18.	Protein modification.
Cre07.g341600.t2.1	9	50.8	258	28028		1.15851e+07	±	1.91325e+06		1.46297e+07	±	6.17941e+06		2.9105e+07	±	1.26323e+07		0.141	0.193	0.944	0.154	0.232	GrpE nucleotide release factor	CGE1	18.	Protein modification.
Cre09.g392766.t1.1	2	6	536	58.92		1.5892e+06	±	288228		0	±	0		0	±	0		0	0	0	0	1	(1 of 12) 2.7.10.2//2.7.11.1 - Non-specific protein-tyrosine kinase / Cytoplasmic protein tyrosine kinase // Non-specific serine/threonine protein kinase / Threonine-specific protein kinase		18.	Protein modification.
Cre09.g416850.t1.2	4	4	1690	165.19		915211	±	662179		20539.1	±	29046.7		0	±	0		0.011	0.029	0.041	0.01	0.488	(1 of 546) 2.7.11.1 - Non-specific serine/threonine protein kinase / Threonine-specific protein kinase		18.	Protein modification.
Cre12.g523300.t1.2	2	4	601	66206		748475	±	340754		0	±	0		0	±	0		0	0	0	0	1	Glycosyltransferase	GTR22	18.1.5.1	Protein modification.N-linked glycosylation.oligosaccharyl transferase (OST) complex.OST1 component
Cre01.g020918.t1.1	11	13.4	1088	117.28		2.91817e+06	±	630767		4.29701e+06	±	1.51545e+06		430236	±	608446		0.056	0.095	0.995	0.084	0.075	Presequence protease	PREP1	18.14.2.5	Protein modification.peptide maturation.mitochondrion.PreP organellar peptidasome
Cre03.g206929.t1.1	2	5.3	600	63446		379591	±	536823		421722	±	61278.4		0	±	0		0.037	0.069	0.153	0.483	0.033	membrane associated metalloprotease involved in chloroplast development	EGY1	18.14.3.1	Protein modification.peptide maturation.plastid.EGY protease
Cre03.g199000.t1.2	11	16.4	749	81394		1.07199e+07	±	2.71862e+06		3.24752e+06	±	1.08239e+06		6.09815e+06	±	5.95684e+06		0.251	0.308	0.294	0.321	0.997	Phototropin	PHOT1	18.8.6.5	Protein modification.phosphorylation.AGC kinase superfamily.AGC-VIII kinase
Cre17.g705000.t1.2	4	10	613	67447		2.46588e+06	±	1.19689e+06		1.99049e+06	±	83388.7		0	±	0		0	0	0.91	0	0	Flagellar Associated Protein 223	FAP223	18.8.5.4	Protein modification.phosphorylation.CAMK kinase superfamily.CDPK kinase
au5.g1142_t1	1	1.7	589	66145		0	±	0		0	±	0		5.0861e+06	±	2.38073e+06		0	0	1	0	0	Ser/thr protein kinase DYRK like?	DYRK	18.8.3.3	Protein modification.phosphorylation.CMGC kinase superfamily.DYRK kinase
Cre05.g232750.t1.2	2	5	525	57918		229269	±	324235		606307	±	245483		0	±	0		0.029	0.058	0.118	0.484	0.026	NimA-related protein kinase	CNK4	18.8.15	Protein modification.phosphorylation.NEK kinase
Cre01.g038400.t1.2	6	17.6	420	47327		5.63339e+06	±	3.28135e+06		4.96424e+06	±	3.17078e+06		4.0295e+06	±	3.80504e+06		0.813	0.838	1	0.846	0.839	Calreticulin 2, calcium-binding protein	CRT2	18.13.1.1.2	Protein modification.protein folding and quality control.N-glycan-dependent machinery.CNX-CRT cycle.CRT lectin chaperone
Cre02.g080700.t1.2	10	22.3	656	72492		1.84021e+07	±	5.94796e+06		2.03303e+07	±	5.60417e+06		1.61397e+07	±	4.38476e+06		0.751	0.787	0.916	0.927	0.731	Endoplasmic reticulum associated Hsp70 protein	BIP1	18.13.2.1	Protein modification.protein folding and quality control.N-glycan-independent machinery.BiP HSP70 chaperone
Cre15.g635600.t1.2	6	37.3	201	21332		1.49308e+07	±	5.62933e+06		7.08325e+06	±	2.09308e+06		1.12483e+07	±	9.14751e+06		0.59	0.641	0.807	0.565	0.903	Flagellar Asociated Protein 357	FAP357	18.13.3.1	Protein modification.protein folding and quality control.NAC ribosome-associated chaperone complex.alpha subunit
Cre01.g002300.t1.2	4	29.1	172	18.38		1.99934e+07	±	5.79977e+06		4.94233e+06	±	2.54462e+06		7.16889e+06	±	5.23894e+06		0.121	0.171	0.143	0.186	0.977	Cyclophilin	CYN19-2	18.13.5.1	Protein modification.protein folding and quality control.protein folding catalyst activities.Cyclophilin protein folding catalyst
Cre06.g284900.t2.1	6	22.4	214	22678		9.1063e+06	±	1.02606e+06		1.3209e+07	±	2.05672e+06		7.07964e+06	±	6.5262e+06		0.27	0.326	0.846	0.489	0.256	Cyclophilin	CYN20-1	18.13.5.1	Protein modification.protein folding and quality control.protein folding catalyst activities.Cyclophilin protein folding catalyst
Cre12.g495951.t2.1	3	13.5	200	21169		5.8867e+06	±	235995		509620	±	720712		2.39727e+07	±	2.20659e+07		0.071	0.114	0.094	0.996	0.105	Cyclophilin	CYN20-3	18.13.5.1	Protein modification.protein folding and quality control.protein folding catalyst activities.Cyclophilin protein folding catalyst
Cre12.g544150.t1.2	3	16.9	243	25552		6.44126e+06	±	2.31923e+06		5.61059e+06	±	2.38094e+06		9.81439e+06	±	2.13836e+06		0.317	0.373	0.877	0.528	0.304	Cyclophilin	CYN20-2	18.13.5.1	Protein modification.protein folding and quality control.protein folding catalyst activities.Cyclophilin protein folding catalyst
Cre13.g588100.t1.2	3	10.4	280	29127		2.23419e+06	±	1.36812e+06		0	±	0		1.22519e+06	±	1.73268e+06		0.036	0.067	0.032	0.145	0.488	Cyclophilin	CYN19-3	18.13.5.1	Protein modification.protein folding and quality control.protein folding catalyst activities.Cyclophilin protein folding catalyst
Cre12.g530300.t1.2	2	12	208	21771		467144	±	660641		7.9591e+06	±	2.33253e+06		8.06452e+06	±	3.95394e+06		0.045	0.081	0.064	0.066	1	peptidyl-prolyl cis-trans isomerase, FKBP-type	FKB16-3	18.13.5.2	Protein modification.protein folding and quality control.protein folding catalyst activities.FKBP protein folding catalyst
Cre12.g534700.t1.2	4	24.2	215	23462		1.5202e+06	±	836532		2.2394e+06	±	626797		3.25479e+06	±	2.87709e+06		0.695	0.736	0.73	0.746	1	peptidyl-prolyl cis-trans isomerase, FKBP-type	FKB19	18.13.5.2	Protein modification.protein folding and quality control.protein folding catalyst activities.FKBP protein folding catalyst
Cre16.g675550.t3.1	2	25	152	16323		1.54842e+06	±	540410		3.97266e+06	±	613692		0	±	0		0	0	0.014	0	0	Peptidyl-prolyl cis-trans isomerase, FKBP-type	FKB16-2	18.13.5.2	Protein modification.protein folding and quality control.protein folding catalyst activities.FKBP protein folding catalyst
Cre01.g001750.t1.2	2	4	548	60329		371906	±	68015.9		0	±	0		0	±	0		0	0	0	0	1	chloroplast trigger factor	TIG1	18.13.5.3	Protein modification.protein folding and quality control.protein folding catalyst activities.TF nascent polypeptide chaperone
Cre12.g513150.t1.2	1	2.7	484	53886		804149	±	293701		103181	±	61051.4		0	±	0		0	0	0.007	0	0	mitochondrial intermembrane space protein involved in protein import.	MIA40	23.	Protein translocation.
Cre14.g617826.t1.1	1	8.2	219	23367		4.13138e+06	±	1.30643e+06		1.92074e+06	±	2.71634e+06		1.23374e+07	±	1.11249e+07		0.081	0.124	0.126	0.983	0.1	(1 of 2) PTHR14110:SF0 - MITOCHONDRIAL IMPORT INNER MEMBRANE TRANSLOCASE SUBUNIT TIM22		23.	Protein translocation.
Cre10.g452450.t1.2	7	8.6	1046	115.13		3.90949e+06	±	1.48268e+06		1.53641e+06	±	582122		669507	±	946825		0.076	0.119	0.97	0.092	0.124	110 kDa translocon at the inner membrane of chloroplasts	TIC110	23.1.3.2	Protein translocation.chloroplast.inner envelope TIC translocation system.Tic110 component
Cre03.g173350.t2.1	2	8.2	368	38471		2.68445e+06	±	598998		182406	±	257962		1.16707e+06	±	1.65049e+06		0.184	0.24	0.218	0.251	0.993	predicted protein	ANK22	23.1.1.1	Protein translocation.chloroplast.outer envelope insertion system.AKR2 chaperone
Cre06.g252200.t1.2	1	3	397	44541		771558	±	194920		0	±	0		0	±	0		0	0	0	0	1	chloroplast outer envelope protein	TOC34	23.1.2.4	Protein translocation.chloroplast.outer envelope TOC translocation system.Toc33/Toc34 component
Cre17.g729800.t1.2	3	12.8	422	44744		6.31245e+06	±	1.58222e+06		6.59768e+06	±	1.41022e+06		9.83706e+06	±	9.05755e+06		0.995	0.999	0.995	1	0.996	ALBINO3-like translocon protein	ALB3.2	23.1.7.4	Protein translocation.chloroplast.thylakoid membrane SRP insertion system.ALB3 component
Cre10.g458550.t1.2	2	20.4	157	16946		2.09415e+06	±	1.25359e+06		3.13965e+06	±	1.90418e+06		2.12854e+06	±	1.32286e+06		0.767	0.801	0.795	1	0.809	(1 of 1) PTHR33449//PTHR33449:SF1 - FAMILY NOT NAMED // NUCLEOID-ASSOCIATED PROTEIN YBAB		23.1.7.5	Protein translocation.chloroplast.thylakoid membrane SRP insertion system.STIC2 stromal sorting factor
Cre04.g215850.t1.2	2	6.3	555	61053		1.84932e+06	±	781171		1.68774e+06	±	92620.9		0	±	0		0	0	0.999	0	0	Importin alpha	IPA1	23.5.1.3	Protein translocation.nucleus.nucleocytoplasmic transport.importin alpha adaptor proteins
Cre01.g034000.t1.2	2	4.5	896	97336		970736	±	456768		0	±	0		0	±	0		0	0	0	0	1	Importin beta	IPB1	23.5.1.2.1	Protein translocation.nucleus.nucleocytoplasmic transport.karyopherin beta transport receptors.IMB1 import karyopherin
Cre14.g633750.t1.1	4	7.5	1129	121.66		892416	±	551866		1.77594e+06	±	881899		437330	±	618477		0.087	0.131	0.975	0.138	0.105	Importin beta-3 homolog	IPB2	23.5.1.2.3	Protein translocation.nucleus.nucleocytoplasmic transport.karyopherin beta transport receptors.IMB3 import karyopherin
Cre12.g490850.t1.1	1	2	1106	113.57		105800	±	11945.9		0	±	0		0	±	0		0	0	0	0	1	(1 of 1) PTHR10527:SF6 - IMPORTIN-4		23.5.1.2.4	Protein translocation.nucleus.nucleocytoplasmic transport.karyopherin beta transport receptors.IMB4 import karyopherin
Cre15.g641000.t2.1	2	6.3	473	46008		1.17037e+06	±	163289		364158	±	514997		381201	±	539100		0.214	0.272	0.267	0.268	1	(1 of 1) KOG0864 - Ran-binding protein RANBP1 and related RanBD domain proteins		23.5.1.1.5.1	Protein translocation.nucleus.nucleocytoplasmic transport.nuclear pore complex (NPC).nuclear basket.NUP50 nucleoporin
Cre03.g191050.t1.2	4	19.7	223	25436		8.92118e+06	±	5.1048e+06		3.10211e+06	±	881653		0	±	0		0	0	0.306	0	0	Ran-like small GTPase	RAN1	23.5.1.4	Protein translocation.nucleus.nucleocytoplasmic transport.Ran GTPase
Cre09.g394450.t1.2	4	19.5	246	26416		5.15232e+06	±	1.23598e+06		6.4541e+06	±	3.05701e+06		4.98274e+06	±	4.50296e+06		0.678	0.719	0.99	0.765	0.689	Ran-binding protein 1		23.5.1.6	Protein translocation.nucleus.nucleocytoplasmic transport.RanBP1 GTPase activation accessory protein
Cre14.g624201.t1.1	2	16.8	161	17033		702994	±	429907		11159.3	±	15781.6		157778	±	223132		0.136	0.187	0.159	0.203	0.98	(1 of 1) PTHR10438:SF247 - THIOREDOXIN-LIKE PROTEIN CDSP32, CHLOROPLASTIC		10.	Redox homeostasis.
Cre02.g093650.t1.2	2	18.6	145	15009		4.48178e+06	±	1.67919e+06		0	±	0		469963	±	664628		0.02	0.046	0.018	0.077	0.484	(1 of 1) PTHR21496//PTHR21496:SF9 - FERREDOXIN-RELATED // SUBFAMILY NOT NAMED		10.	Redox homeostasis.
Cre05.g233900.t1.2	4	20.7	347	36491		3.95481e+06	±	2.3242e+06		6.20636e+06	±	1.42878e+06		7.78603e+06	±	4.33274e+06		0.584	0.636	0.626	0.65	0.999	Ascorbate peroxidase	APX4	10.	Redox homeostasis.
Cre16.g682725.t1.1	2	9.7	217	23937		1.5678e+06	±	826131		0	±	0		0	±	0		0	0	0	0	1	Glutathione S-transferase	GST2	10.	Redox homeostasis.
Cre17.g715500.t1.2	2	13.4	232	25364		2.74295e+06	±	1.00508e+06		7.92659e+06	±	3.98586e+06		3.10821e+06	±	1.90519e+06		0.255	0.31	0.373	0.961	0.27	(1 of 1) PTHR10681//PTHR10681:SF91 - THIOREDOXIN PEROXIDASE // SUBFAMILY NOT NAMED		10.	Redox homeostasis.
Cre17.g742450.t1.1	2	15.6	205	23		1.83268e+06	±	1.27045e+06		0	±	0		0	±	0		0	0	0	0	1	Similar to Glutathione S-Transferase		10.	Redox homeostasis.
Cre02.g114600.t1.2	5	26.3	198	21642		2.6377e+07	±	1.34239e+06		5.7419e+06	±	1.19162e+06		1.05876e+07	±	6.8961e+06		0.114	0.164	0.13	0.183	0.962	2-cys Peroxiredoxin	PRX2	10.5.3.1	Redox homeostasis.chloroplast redox homeostasis.2-Cys peroxiredoxin activities.typical 2-Cys peroxiredoxin (2-CysPrx)
Cre06.g257601.t1.2	7	28.1	235	25961		5.40499e+07	±	1.96241e+07		7.45521e+07	±	3.95642e+07		8.65261e+07	±	9.65462e+06		0.507	0.557	0.864	0.48	0.767	2-cys Peroxiredoxin	PRX1	10.5.3.1	Redox homeostasis.chloroplast redox homeostasis.2-Cys peroxiredoxin activities.typical 2-Cys peroxiredoxin (2-CysPrx)
Cre17.g743897.t1.1	2	7	359	39377		1.86609e+06	±	1.04313e+06		18653.9	±	26380.6		0	±	0		0.008	0.022	0.03	0.008	0.491	Peroxiredoxin	PRX7	10.5.3.1	Redox homeostasis.chloroplast redox homeostasis.2-Cys peroxiredoxin activities.typical 2-Cys peroxiredoxin (2-CysPrx)
au5.g5492_t1	3	30	140	15101		2.43943e+07	±	1.42084e+07		4.90276e+07	±	2.36719e+07		1.36793e+08	±	3.28292e+07		0.057	0.096	0.418	0.049	0.27	thioredoxin m	TRXm	10.5.5	Redox homeostasis.chloroplast redox homeostasis.M-type thioredoxin
Cre01.g052250.t1.2	2	16.6	145	15828		3.70677e+06	±	1.16317e+06		5.80323e+06	±	1.10292e+06		1.08072e+07	±	5.76025e+06		0.095	0.141	0.443	0.082	0.414	Thioredoxin x, chloroplastic	TRXx	10.5.6	Redox homeostasis.chloroplast redox homeostasis.X-type thioredoxin
Cre02.g142800.t1.2	3	32.2	183	19532		2.41877e+06	±	3.42066e+06		1.3465e+06	±	593867		0	±	0		0.046	0.082	0.188	0.484	0.04	thioredoxin-related protein	TRXz	10.5.9	Redox homeostasis.chloroplast redox homeostasis.Z-type thioredoxin
Cre09.g391900.t1.1	3	33.6	113	11844		4.83177e+06	±	1.22551e+06		9.73847e+06	±	6.90609e+06		2.10759e+07	±	8.51352e+06		0.43	0.484	0.858	0.689	0.406	Thioredoxin h1, cytosolic	TRXh2	10.6.1	Redox homeostasis.cytosol/mitochondrion/nucleus redox homeostasis.H-type thioredoxin
Cre09.g417150.t1.2	8	22.7	493	56157		9.34605e+06	±	8.7191e+06		1.93393e+07	±	3.55128e+06		1.52661e+07	±	1.20762e+07		0.355	0.411	0.327	0.683	0.765	Mono-functional catalase	CAT1	10.2.1	Redox homeostasis.enzymatic reactive oxygen species scavengers.catalase
Cre02.g096150.t1.2	4	18.8	218	23.9		6.61276e+06	±	2.10479e+06		2.816e+06	±	304407		4.83987e+06	±	963957		0.026	0.053	0.023	0.437	0.113	Mn superoxide dismutase	MSD1	10.2.2.1	Redox homeostasis.enzymatic reactive oxygen species scavengers.superoxide dismutase activities.iron superoxide dismutase
Cre10.g436050.t1.2	2	9.4	234	25915		1.0661e+07	±	2.74435e+06		2.01182e+07	±	6.40665e+06		3.12181e+07	±	1.6981e+07		0.123	0.173	0.324	0.112	0.691	Fe superoxide dismutase	FSD1	10.2.2.1	Redox homeostasis.enzymatic reactive oxygen species scavengers.superoxide dismutase activities.iron superoxide dismutase
Cre09.g401886.t1.1	5	18.9	371	39321		844995	±	107811		18616.9	±	26328.2		274516	±	388225		0.145	0.198	0.169	0.215	0.981	(1 of 1) 1.11.1.5 - Cytochrome-c peroxidase		10.4.1.1	Redox homeostasis.hydrogen peroxide removal.ascorbate-glutathione cycle.ascorbate peroxidase (APX)
Cre09.g396252.t1.1	2	5.3	514	54651		1.73892e+06	±	496232		6.30889e+06	±	2.7892e+06		5.07517e+06	±	4.36616e+06		0.207	0.265	0.186	0.519	0.675	Glutathione reductase	GSR2	10.4.1.4	Redox homeostasis.hydrogen peroxide removal.ascorbate-glutathione cycle.glutathione reductase (GR)
Cre06.g271200.t1.2	1	2.5	589	62915		0	±	0		3.671e+06	±	639544		902129	±	1.2758e+06		0.025	0.052	0.022	0.483	0.099	Pyridine nucleotide-disulphide oxidoreductase	PNO1	10.4.1.2	Redox homeostasis.hydrogen peroxide removal.ascorbate-glutathione cycle.monodehydroascorbate reductase (MDAR)
Cre10.g458450.t1.1	3	31.5	162	18015		544210	±	769629		870835	±	1.23155e+06		273936	±	387404		0.998	0.999	1	0.999	0.998	Glutathione peroxidase	GPX5	10.4.2	Redox homeostasis.hydrogen peroxide removal.glutathione peroxidase
Cre01.g014350.t1.2	3	19.6	194	20972		1.13305e+06	±	350085		2.239e+06	±	1.46263e+06		0	±	0		0	0	0.974	0	0	Peroxiredoxin, type II	PRX5	10.4.3.2	Redox homeostasis.hydrogen peroxide removal.peroxiredoxin activities.type-2 peroxiredoxin (PrxII)
Cre10.g449550.t1.2	2	16.8	161	16536		4.18269e+06	±	732073		969704	±	1.37137e+06		2.52567e+06	±	2.01913e+06		0.086	0.13	0.102	0.967	0.14	Peroxiredoxin, type II	PRX3	10.4.3.2	Redox homeostasis.hydrogen peroxide removal.peroxiredoxin activities.type-2 peroxiredoxin (PrxII)
Cre01.g019250.t1.2	1	3.6	384	43179		2.65743e+06	±	436689		0	±	0		0	±	0		0	0	0	0	1	GDP-D-mannose 3',5'-epimerase	GME	10.3.1.4	Redox homeostasis.low-molecular-weight scavengers.ascorbate biosynthesis.GDP-D-mannose-epimerase (GME)
Cre14.g626900.t1.2	1	6.1	244	27652		1.81503e+06	±	294892		0	±	0		0	±	0		0	0	0	0	1	Phophomannomutase	PMM	10.3.1.2	Redox homeostasis.low-molecular-weight scavengers.ascorbate biosynthesis.phosphomannomutase (PMM)
Cre07.g325748.t1.1	2	1.7	1423	147.13		0	±	0		823441	±	414183		0	±	0		0	0	0	1	0	(1 of 1) 3.5.2.9 - 5-oxoprolinase (ATP-hydrolyzing) / Pyroglutamase (ATP-hydrolyzing)		10.3.3.2.2	Redox homeostasis.low-molecular-weight scavengers.glutathione metabolism.glutathione degradation.oxoprolinase
Cre02.g107850.t1.2	1	6.7	224	25452		182469	±	40906.4		53739.9	±	75999.6		0	±	0		0.026	0.053	0.105	0.023	0.483	Cytokinesis-related protein	MOB1	15.	RNA biosynthesis.
Cre17.g724200.t1.2	4	10.3	468	50121		2.18342e+06	±	812411		2.21423e+06	±	481396		1.84901e+06	±	226017		0.815	0.839	0.97	0.914	0.803	La protein	LAL1	15.	RNA biosynthesis.
Cre15.g636450.t1.2	2	0	907	86936		0	±	0		1.08639e+06	±	532141		0	±	0		0	0	0	1	0	S-adenosyl-L-methionine-dependent methyltransferase		15.	RNA biosynthesis.
Q8HUH2	2	5.5	550	62.29		140106	±	198140		1.13817e+06	±	1.21286e+06		0	±	0		0.026	0.053	0.104	0.495	0.024	DNA-directed RNA polymerase subunit alpha (PEP) (EC 2.7.7.6) (Plastid-encoded RNA polymerase subunit alpha) (RNA polymerase subunit alpha)	rpoA	15.	RNA biosynthesis.
Cre01.g048150.t1.2	5	17.6	289	30379		8.7224e+06	±	857257		2.11107e+07	±	2.43839e+06		5.1831e+07	±	1.82598e+07		0.001	0.003	0.019	0.001	0.024	Transcriptional co-activator/nuclease induced by high light	HLA8	15.	RNA biosynthesis.
Cre16.g651550.t1.2	6	25.2	234	25719		6.68383e+06	±	1.88682e+06		427209	±	476119		0	±	0		0	0	0.021	0	0	Mitochondrial transcription termination factor	MTT1	15.9.2.2	RNA biosynthesis.organelle machineries.transcription.mTERF transcription factor
Cre06.g275100.t1.2	9	21.8	519	53639		1.84327e+07	±	2.82482e+06		9.19241e+06	±	1.71081e+06		3.86625e+06	±	1.84657e+06		0.009	0.024	0.194	0.007	0.069	Nucleolin		15.6.1	RNA biosynthesis.rRNA biogenesis.Nucleolin rDNA chromatin transcription factor
Cre06.g284000.t1.2	1	3	602	60908		0	±	0		891549	±	876779		0	±	0		0	0	0	1	0	(1 of 1) PTHR16019//PTHR16019:SF5 - SYNAPSE-ASSOCIATED PROTEIN // BSD DOMAIN-CONTAINING PROTEIN 1		15.7.37	RNA biosynthesis.transcriptional activation.BSD transcription factor
Cre06.g268600.t1.2	3	19.4	247	26538		1.83356e+06	±	994217		34102.1	±	48227.6		0	±	0		0.01	0.026	0.039	0.01	0.487	Nucleic acid binding protein	NAB1	15.7.41	RNA biosynthesis.transcriptional activation.CSD (cold shock) transcription factor
Cre17.g727700.t1.1	2	3.9	777	81303		185012	±	57599.5		0	±	0		0	±	0		0	0	0	0	1	DEAD box ATP-dependent RNA helicase	HEL65	16.	RNA processing.
Cre01.g032300.t1.2	10	32.6	221	24.06		2.13416e+07	±	2.48253e+06		7.58431e+06	±	5.00149e+06		5.28667e+06	±	2.53799e+06		0.056	0.095	0.115	0.06	0.869	G-strand telomere binding protein	GBP1	16.	RNA processing.
Cre06.g306850.t1.2	2	4.8	504	56207		906515	±	482116		0	±	0		0	±	0		0	0	0	0	1	DEAD/DEAH box helicase	HEL31	16.9.2.1	RNA processing.messenger ribonucleoprotein particle (mRNP).mRNP remodeling.DBP5/LOS4 ATP-dependent helicase
Cre11.g477850.t1.1	3	4.5	1011	105.86		525759	±	130202		402321	±	568968		0	±	0		0.036	0.067	0.145	0.032	0.483	Transcriptional coactivator-like protein	TXC1	16.9.3.1	RNA processing.messenger ribonucleoprotein particle (mRNP).stress granule.TSN ribonuclease
Cre10.g435800.t1.2	5	15.7	401	44738		5.1471e+06	±	2.80923e+06		3.78389e+06	±	1.37744e+06		0	±	0		0	0	0.977	0	0	Chloroplast stem-loop-binding protein 41b	CSP41B	16.10.2.5	RNA processing.organelle machineries.ribonuclease activities.CSP41 endoribonuclease
Cre10.g440050.t1.2	3	10.3	439	47.99		2.12207e+06	±	546121		0	±	0		0	±	0		0	0	0	0	1	Chloroplast stem-loop-binding protein 41a	CSP41A	16.10.2.5	RNA processing.organelle machineries.ribonuclease activities.CSP41 endoribonuclease
Cre10.g441200.t1.2	3	4.4	1018	106.37		910873	±	140638		0	±	0		0	±	0		0	0	0	0	1	La-domain RNA-binding protein	LAL3	16.8.3.4	RNA processing.RNA decay.deadenylation-dependent mechanism.LARP1 XRN4-exoribonuclease cofactor
Cre02.g077300.t1.2	3	13.3	315	33035		2.40335e+07	±	5.88771e+06		2.58936e+06	±	2.70509e+06		1.191e+07	±	8.39969e+06		0.063	0.104	0.058	0.643	0.188	Nucleolar protein, Component of C/D snoRNPs	NOP1	16.7.7.5.1	RNA processing.RNA modification.rRNA/tRNA methylation.C/D small nucleolar ribonucleoprotein (snoRNP) rRNA methylation complex.Nop1/fibrillarin methyltransferase component
Cre12.g525200.t1.2	7	18.3	503	56267		1.01394e+07	±	485804		6.27639e+06	±	1.34142e+06		1.03529e+06	±	1.46412e+06		0.057	0.096	0.992	0.075	0.088	Nucleolar protein, Component of C/D snoRNPs	NOP56	16.7.7.5.2	RNA processing.RNA modification.rRNA/tRNA methylation.C/D small nucleolar ribonucleoprotein (snoRNP) rRNA methylation complex.Nop56 snoRNP scaffold component
Cre10.g441400.t1.2	10	22	508	55472		9.1962e+06	±	2.35655e+06		7.24543e+06	±	2.76776e+06		0	±	0		0	0	0.573	0	0	Nucleolar protein, Component of C/D snoRNPs	NOP58	16.7.7.5.3	RNA processing.RNA modification.rRNA/tRNA methylation.C/D small nucleolar ribonucleoprotein (snoRNP) rRNA methylation complex.Nop58 snoRNP scaffold component
Cre03.g199647.t1.1	2	8.8	399	45594		1.18361e+06	±	275969		0	±	0		0	±	0		0	0	0	0	1	Eukaryotic translation initiation factor 4A3		16.3.1.1	RNA processing.RNA quality control Exon Junction complex (EJC).core components.eIF4A3 helicase component
Cre12.g526750.t1.2	1	9	144	16592		786144	±	209847		0	±	0		0	±	0		0	0	0	0	1	Exon Junction Complex component	RBM8A	16.3.1.3	RNA processing.RNA quality control Exon Junction complex (EJC).core components.Y14 component
Cre17.g719000.t1.2	2	5.7	435	48784		1.28724e+06	±	222414		1.70708e+06	±	629157		495119	±	700204		0.081	0.124	0.998	0.115	0.108	Exon junction complex component, UAP56 DEAD/DEAH box helicase homolog	UAP56	16.4.7.1.1	RNA processing.RNA splicing.spliceosome assembly/disassembly.RNA helicase activities.Sub2 RNA helicase
Cre09.g408200.t1.2	1	6.5	200	22101		3.49712e+06	±	532373		0	±	0		0	±	0		0	0	0	0	1	Serine/arginine-rich pre-mRNA splicing factor	SRS4	16.4.6.4	RNA processing.RNA splicing.spliceosome-associated non-snRNP factors.RSZ21/22 splicing factor
Cre01.g026450.t1.2	3	9.5	338	35215		1.32603e+06	±	607235		0	±	0		0	±	0		0	0	0	0	1	Serine/arginine-rich pre-mRNA splicing factor	SRS1	16.4.6.1	RNA processing.RNA splicing.spliceosome-associated non-snRNP factors.SR30/34 splicing factor
Cre06.g278239.t2.1	3	10.9	294	32705		1.39192e+06	±	1.22727e+06		0	±	0		0	±	0		0	0	0	0	1	Serine/arginine-rich pre-mRNA splicing factor	SRS7	16.4.6.1	RNA processing.RNA splicing.spliceosome-associated non-snRNP factors.SR30/34 splicing factor
Cre01.g028200.t2.1	1	5.8	479	52906		299512	±	120496		0	±	0		0	±	0		0	0	0	0	1	DEAD-box RNA helicase	HEL6	16.4.1.1.7	RNA processing.RNA splicing.U2-type-intron-specific major spliceosome.U1 small nuclear ribonucleoprotein particle (snRNP).DDX5 pre-mRNA splicing regulator
Cre06.g250950.t1.2	1	3.3	273	31463		281917	±	140176		0	±	0		0	±	0		0	0	0	0	1	U2 snRNP auxiliary factor, small subunit		16.4.1.2.11.2	RNA processing.RNA splicing.U2-type-intron-specific major spliceosome.U2 small nuclear ribonucleoprotein particle (snRNP).U2AF pre-RNA splicing auxiliary factor complex.small subunit
Cre06.g249250.t1.2	1	18.9	127	13623		5.88624e+06	±	321343		4.9559e+06	±	2.25112e+06		2.33713e+06	±	3.3052e+06		0.088	0.132	0.998	0.115	0.125	Cytosolic 80S ribosomal protein L7ae	RPL7AE	16.4.1.3.4	RNA processing.RNA splicing.U2-type-intron-specific major spliceosome.U4/U6 small nuclear ribonucleoprotein particle (snRNP).NHP2L1/SNU13 snRNP component
Cre12.g517100.t1.1	3	19.5	261	28489		1.8778e+06	±	791717		2.86103e+06	±	834735		5.37386e+06	±	1.02572e+06		0.038	0.07	0.373	0.032	0.201	(1 of 2) 5.5.1.6 - Chalcone isomerase / Chalcone--flavanone isomerase		9.	Secondary metabolism.
Cre14.g613501.t1.1	1	2.8	676	68.86		2.5887e+07	±	8.80947e+06		5.28259e+07	±	2.65211e+07		1.2489e+08	±	1.03472e+08		0.393	0.448	0.691	0.366	0.81	Zeaxanthin epoxidase	ZXE5	9.	Secondary metabolism.
Cre12.g490350.t1.1	8	15.6	681	74517		7.11103e+06	±	4.05885e+06		1.16175e+06	±	1.09041e+06		0	±	0		0	0	0.071	0	0	1-hydroxy-2-methyl-2-(E)-butenyl 4-diphosphate synthase	HDS1	9.1.2.7	Secondary metabolism.terpenoids.methylerythritol phosphate pathway.4-hydroxy-3-methylbut-2-enyl diphosphate synthase
Cre07.g356350.t1.1	2	3.1	735	78817		897946	±	458516		0	±	0		0	±	0		0	0	0	0	1	1-deoxy-D-xylulose 5-phosphate synthase, chloroplast precursor	DXS1	9.1.2.2	Secondary metabolism.terpenoids.methylerythritol phosphate pathway.DXS 1-deoxy-D-xylulose 5-phosphate synthase
Cre16.g651923.t1.2	2	4.6	518	57405		734438	±	365860		1.75823e+06	±	1.68166e+06		0	±	0		0	0	0.875	0	0	(1 of 1) PTHR10668//PTHR10668:SF5 - PHYTOENE DEHYDROGENASE // BIOGENESIS OF LYSOSOME-RELATED ORGANELLES COMPLEX 1 SUBUNIT 2		9.1.3.4.7	Secondary metabolism.terpenoids.terpenoid synthesis.carotenoid metabolism.CrtISO carotenoid isomerase
Cre12.g509650.t1.2	6	11.5	564	62837		1.57646e+06	±	779908		4.34739e+06	±	721110		763695	±	1.08003e+06		0.077	0.12	0.955	0.131	0.09	phytoene desaturase	PDS1	9.1.3.4.2	Secondary metabolism.terpenoids.terpenoid synthesis.carotenoid metabolism.PDS phytoene desaturase
Cre06.g251650.t1.1	2	4.4	804	86937		0	±	0		652922	±	486474		0	±	0		0	0	0	1	0	Low-affinity phosphate transporter	PTC1	24.	Solute transport.
Cre09.g410050.t1.2	6	8.5	1205	125.08		2.22505e+06	±	1.56319e+06		1.26536e+06	±	480224		0	±	0		0	0	0.668	0	0	putative Cation-transporting ATPase		24.	Solute transport.
Cre12.g549300.t1.2	2	8	300	31534		0	±	0		1.41965e+06	±	812323		0	±	0		0	0	0	1	0	Aquaporin	MIP1	24.	Solute transport.
Cre09.g401293.t1.1	1	0	1134	112.3		394534	±	241138		0	±	0		0	±	0		0	0	0	0	1	Sulfate transporter	SULTR3	24.2.3.1.1	Solute transport.carrier-mediated transport.APC superfamily.SulP family.sulfate transporter (SULTR-type)
Cre03.g172300.t1.2	5	17.4	351	37439		3.80179e+06	±	2.84477e+06		7.08453e+06	±	4.76353e+06		1.05653e+07	±	5.84797e+06		0.483	0.536	0.935	0.473	0.664	Mitochondrial phosphate carrier protein	MPC5	24.2.13	Solute transport.carrier-mediated transport.MC-type solute transporter
Cre03.g200543.t1.1	2	7.6	410	42361		222222	±	314269		833602	±	1.17889e+06		1.90067e+06	±	442190		0.197	0.253	0.996	0.237	0.262	Mitochondrial substrate carrier protein	MCP15	24.2.13	Solute transport.carrier-mediated transport.MC-type solute transporter
Cre06.g307300.t1.1	1	2.8	463	48.76		547763	±	774654		1.54771e+06	±	2.18879e+06		1.02737e+06	±	1.45292e+06		0.999	0.999	0.999	1	1	ADP/ATP carrier protein, mitochondrial	ANT2	24.2.13	Solute transport.carrier-mediated transport.MC-type solute transporter
Cre09.g386650.t2.1	6	21.8	308	33527		2.15144e+07	±	8.09781e+06		1.92459e+07	±	4.86555e+06		1.05455e+07	±	3.28226e+06		0.172	0.229	0.987	0.201	0.244	ADP/ATP carrier protein, mitochondrial	ANT1	24.2.13	Solute transport.carrier-mediated transport.MC-type solute transporter
Cre16.g688850.t1.1	2	5.3	529	55.86		980964	±	78585.2		22040.7	±	31170.2		176050	±	248972		0.132	0.183	0.159	0.192	0.988	Hexose/glycerol-3-phosphate transporter	HPT2	24.2.2.8	Solute transport.carrier-mediated transport.MFS superfamily.G3P organic phosphate/glycerol-3-phosphate permease
Cre08.g358526.t1.1	5	10.7	577	62309		3.95917e+07	±	3.99226e+07		2.06973e+07	±	2.20657e+07		1.82692e+07	±	7.23108e+06		0.773	0.806	0.759	0.963	0.892	Plastidic ADP/ATP translocase	AAA1	24.2.2.14	Solute transport.carrier-mediated transport.MFS superfamily.NTT ATP:ADP antiporter
Cre09.g400950.t1.2	2	4.3	717	71686		0	±	0		1.62202e+06	±	777657		0	±	0		0	0	0	1	0	High-affinity nicotinic acid transporter	NCT2	24.2.2.7	Solute transport.carrier-mediated transport.MFS superfamily.PHT4 phosphate transporter
Cre10.g454734.t1.1	2	5.1	609	64105		0	±	0		3.61127e+06	±	1.24231e+06		1.41977e+06	±	2.00785e+06		0.029	0.058	0.026	0.484	0.117	(1 of 2) K08909 - light-harvesting complex I chlorophyll a/b binding protein 3 (LHCA3)		24.2.15	Solute transport.carrier-mediated transport.PIC1 chloroplast iron permease
Cre11.g467759.t1.1	1	6.5	263	27448		0	±	0		0	±	0		3.06702e+06	±	1.2661e+06		0	0	1	0	0	Similar to AtTic21/PIC1		24.2.15	Solute transport.carrier-mediated transport.PIC1 chloroplast iron permease
Cre09.g416800.t1.2	2	14.1	213	22779		391619	±	553833		1.158e+06	±	676533		3.56986e+06	±	2.05214e+06		0.074	0.117	0.129	0.085	0.945			24.4.2	Solute transport.porins.OEP21 outer membrane porin
Cre01.g013700.t2.1	5	22.1	280	28153		2.04866e+07	±	3.73181e+06		1.07251e+07	±	4.31123e+06		2.34825e+07	±	1.1804e+07		0.186	0.242	0.248	0.997	0.226	Voltage-dependent anion-selective channel protein	VDAC1	24.4.1	Solute transport.porins.VDAC voltage-gated anion channel
Cre05.g241950.t1.2	5	22.1	276	28549		8.1889e+06	±	2.66531e+06		5.54509e+06	±	4.16179e+06		6.21894e+06	±	4.48277e+06		0.639	0.685	0.648	0.742	0.985	Voltage-dependent anion-selective channel protein	VDAC2	24.4.1	Solute transport.porins.VDAC voltage-gated anion channel
Cre03.g164600.t1.2	1	1.1	1081	117.89		456592	±	163928		0	±	0		0	±	0		0	0	0	0	1	P-type ATPase/cation transporter, plasma membrane	PMA3	24.1.2.3.1	Solute transport.primary active transport.P-type ATPase superfamily.P3 family.AHA P3A-type proton-translocating ATPase
Cre10.g459200.t1.2	4	7	1081	117.28		5.3654e+06	±	301272		4.06597e+06	±	1.74293e+06		435212	±	615482		0.051	0.088	0.995	0.069	0.077	P-type ATPase/cation transporter, plasma membrane	PMA2	24.1.2.3.1	Solute transport.primary active transport.P-type ATPase superfamily.P3 family.AHA P3A-type proton-translocating ATPase
Cre04.g220350.t2.1	3	5.9	874	95723		6.82964e+06	±	6.28162e+06		0	±	0		0	±	0		0	0	0	0	1	Vacuolar ATP synthase subunit A	ATPVA3	24.1.1.1.1	Solute transport.primary active transport.V-type ATPase complex.membrane V0 subcomplex.subunit a
Cre03.g176250.t1.2	1	2.6	351	40499		0	±	0		929897	±	245625		1.78115e+06	±	848387		0	0	0	0	0.201	Vacuolar ATP synthase subunit D	ATPVD1	24.1.1.1.3	Solute transport.primary active transport.V-type ATPase complex.membrane V0 subcomplex.subunit d
Cre10.g461050.t1.2	14	28.1	616	68394		3.32044e+07	±	8.59418e+06		2.07872e+07	±	4.61182e+06		8.28281e+06	±	1.96987e+06		0.003	0.008	0.21	0.003	0.02	Vacuolar ATP synthase subunit A	ATPVA1	24.1.1.2.1	Solute transport.primary active transport.V-type ATPase complex.peripheral V1 subcomplex.subunit A
Cre02.g076350.t1.2	11	28.8	504	55798		1.73406e+07	±	5.7177e+06		2.53471e+07	±	9.11552e+06		7.13144e+06	±	5.09467e+06		0.171	0.228	0.918	0.291	0.178	Vacuolar ATP synthase subunit B	ATPVB	24.1.1.2.2	Solute transport.primary active transport.V-type ATPase complex.peripheral V1 subcomplex.subunit B
Cre09.g405050.t1.2	2	8.9	269	29669		2.46328e+06	±	1.44786e+06		322476	±	456050		0	±	0		0.021	0.048	0.085	0.02	0.485	Vacuolar ATP synthase subunit D	ATPVD2	24.1.1.2.4	Solute transport.primary active transport.V-type ATPase complex.peripheral V1 subcomplex.subunit D
Cre17.g734500.t1.2	3	13.8	232	26244		7.49975e+06	±	1.78477e+06		6.95349e+06	±	1.8812e+06		1.09246e+07	±	5.12929e+06		0.54	0.591	0.969	0.676	0.542	Vacuolar ATP synthase subunit E	ATPVE	24.1.1.2.5	Solute transport.primary active transport.V-type ATPase complex.peripheral V1 subcomplex.subunit E
Cre11.g468550.t1.2	5	52.7	110	11784		4.20655e+06	±	2.54958e+06		2.27771e+06	±	3.22117e+06		2.02388e+06	±	2.8622e+06		0.263	0.319	0.321	0.319	1	Vacuolar ATP synthase subunit G	ATPVG	24.1.1.2.7	Solute transport.primary active transport.V-type ATPase complex.peripheral V1 subcomplex.subunit G
Cre09.g394436.t1.1	11	11.8	763	79651		1.66465e+07	±	6.56867e+06		3.67433e+07	±	1.94496e+07		3.78651e+07	±	5.50582e+06		0.298	0.354	0.499	0.288	0.881	(1 of 1) PF03030 - Inorganic H+ pyrophosphatase (H_PPase)		24.1.4.1	Solute transport.primary active transport.VHP PPase family.VHP1 proton-translocating pyrophosphatase
Cre11.g478156.t2.1	3	6.9	859	91223		1.43522e+06	±	699308		58676.4	±	82980.9		0	±	0		0.013	0.033	0.052	0.013	0.485	Beta1-Adaptin	AP1B1	22.1.2.2	Vesicle trafficking.clathrin coated vesicle (CCV) machinery.AP-1 trans-Golgi network cargo adaptor complex.AP1/2B large beta subunit
Cre05.g245950.t1.1	6	13.4	628	69.55		1.75061e+06	±	366423		793097	±	353920		0	±	0		0	0	0.102	0	0	Dynamin-related GTPase	DRP1	22.1.7.1	Vesicle trafficking.clathrin coated vesicle (CCV) machinery.CCV plasma membrane detachment.DRP1-type dynamin
Cre02.g101400.t1.2	7	6.4	1707	189.32		2.50036e+06	±	2.5191e+06		898069	±	612195		3.65328e+06	±	2.1618e+06		0.355	0.411	0.71	0.738	0.326	Clathrin Heavy Chain	CHC1	22.1.1.1	Vesicle trafficking.clathrin coated vesicle (CCV) machinery.clathrin triskelion.heavy chain
Cre17.g715350.t2.1	2	8.4	442	46192		0	±	0		3.30465e+06	±	1.13778e+06		493195	±	697483		0.022	0.049	0.02	0.484	0.086	(1 of 1) K12493 - ADP-ribosylation factor GTPase-activating protein 2/3 (ARFGAP2_3)		22.3.4.2	Vesicle trafficking.Coat protein I (COPI) coatomer machinery.ARF-GTPase-activating (ARF-GAP) activities.class II ARF-GAP protein
Cre13.g565850.t1.1	6	7.6	1245	136.98		2.34885e+06	±	1.86647e+06		585231	±	827642		61161.3	±	86495.1		0.163	0.219	0.231	0.192	0.988	Alpha subunit of COP-I complex	COPA1	22.3.1.1	Vesicle trafficking.Coat protein I (COPI) coatomer machinery.coat protein complex.alpha subunit
Cre02.g118500.t1.1	6	7.3	982	107.73		674327	±	470412		767690	±	733509		0	±	0		0	0	0.871	0	0	Beta' subunit of COP-I complex	COPB2	22.3.1.2	Vesicle trafficking.Coat protein I (COPI) coatomer machinery.coat protein complex.beta2 subunit
Cre04.g217921.t1.1	6	9.1	966	104.8		3.14474e+06	±	1.4327e+06		2.0762e+06	±	396195		1.77751e+06	±	2.51378e+06		0.103	0.15	0.997	0.132	0.147	Beta subunit of COP-I complex	COPB1	22.3.1.4.1	Vesicle trafficking.Coat protein I (COPI) coatomer machinery.coat protein complex.cargo adaptor F-subcomplex.beta subunit
Cre06.g310750.t1.2	6	8.7	899	98528		1.15539e+06	±	1.25614e+06		803088	±	1.13574e+06		0	±	0		0.044	0.08	0.177	0.039	0.491	Gamma subunit of COP-I complex	COPG1	22.3.1.4.2	Vesicle trafficking.Coat protein I (COPI) coatomer machinery.coat protein complex.cargo adaptor F-subcomplex.gamma subunit
Cre08.g371450.t2.1	1	9.8	184	20502		994531	±	1.40648e+06		2.92489e+06	±	759783		5.439e+06	±	2.31039e+06		0.073	0.116	0.111	0.093	0.989	Zeta subunit of COP-I complex	COPZ1	22.3.1.4.4	Vesicle trafficking.Coat protein I (COPI) coatomer machinery.coat protein complex.cargo adaptor F-subcomplex.zeta subunit
Cre13.g592450.t1.2	3	16	288	31595		1.14618e+06	±	597690		0	±	0		0	±	0		0	0	0	0	1	Epsilon subunit of COP-I complex	COPE1	22.3.1.3	Vesicle trafficking.Coat protein I (COPI) coatomer machinery.coat protein complex.epsilon subunit
Cre12.g486250.t1.2	5	35.4	181	20586		7.68796e+06	±	417499		1.60913e+06	±	1.18522e+06		0	±	0		0	0	0.044	0	0	Flagellar Associated Protein 333	FAP333	22.3.2.1	Vesicle trafficking.Coat protein I (COPI) coatomer machinery.coat protein recruiting.ARF-GTPase
Cre01.g004350.t1.2	1	1.3	893	97.25		419937	±	111163		0	±	0		0	±	0		0	0	0	0	1	Histone-lysine N-methyltransferase	HLM1	22.6.5.2.2	Vesicle trafficking.endomembrane trafficking.protein recycling.deubiquitination.BRO1 deubiquitinase recruiting protein
Cre01.g029650.t1.1	1	1.4	933	100.13		301246	±	426026		550829	±	646694		0	±	0		0.046	0.082	0.183	0.495	0.041	Subunit of Retromer complex	VPS35	22.6.5.3.1	Vesicle trafficking.endomembrane trafficking.protein recycling.Retromer protein recycling complex.VPS35 component
Cre06.g310000.t1.2	1	0	1069	109.2		2.52924e+06	±	647355		5.31379e+06	±	706035		8.03799e+06	±	5.7371e+06		0.256	0.311	0.358	0.279	0.977	Epsilon4-Adaptin	AP4E1	22.6.2.2.1	Vesicle trafficking.endomembrane trafficking.vacuolar sorting.AP-4 vacuole cargo adaptor complex.AP4E large epsilon subunit
Cre09.g390763.t1.1	2	13.6	213	23611		3.82327e+06	±	1.92816e+06		0	±	0		0	±	0		0	0	0	0	1	Rab-like GTP-Binding Flagellar Associated Protein 354	FAP354	22.9.1.2	Vesicle trafficking.regulation of membrane tethering and fusion.RAB-GTPase activities.B-class RAB GTPase
Cre12.g560150.t1.2	1	7.9	203	22598		4.27136e+06	±	989179		74188.4	±	104918		4.44697e+06	±	6.28896e+06		0.175	0.231	0.195	0.264	0.968	Rab-like GTP-Binding Flagellar Associated Protein 353	FAP353	22.9.1.4	Vesicle trafficking.regulation of membrane tethering and fusion.RAB-GTPase activities.D-class RAB GTPase
Cre09.g388467.t1.1	8	20.4	442	49523		5.75238e+06	±	1.1617e+06		3.31958e+06	±	1.99519e+06		148578	±	210121		0.036	0.067	0.97	0.046	0.062	Similar to GDP dissociation inhibitor GDI1		22.9.4.2	Vesicle trafficking.regulation of membrane tethering and fusion.RAB-GTPase membrane association.RAB-GTPase GDP-dissociation inhibitor (RAB-GDI)
Cre17.g737050.t1.2	3	7.7	404	43347		1.54581e+06	±	206644		1.57619e+06	±	2.22906e+06		545643	±	771655		0.249	0.306	0.318	0.295	0.998	(1 of 1) PTHR22957//PTHR22957:SF287 - TBC1 DOMAIN FAMILY MEMBER GTPASE-ACTIVATING PROTEIN // SUBFAMILY NOT NAMED		22.9.2	Vesicle trafficking.regulation of membrane tethering and fusion.RAB-GTPase-activating protein (RAB-GAP)
																											REV__jgi|Chlre4|522754|au5.g12332_t1	REV__jgi|Chlre4|523428|au5.g12958_t1	REV__jgi|Chlre4|521874|au5.g11501_t1	REV__jgi|Chlre4|522744|au5.g12322_t1	REV__jgi|Chlre4|515433|au5.g5507_t1	REV__jgi|Chlre4|516381|au5.g6395_t1	REV__jgi|Chlre4|521674|au5.g11307_t1	REV__Cre20.g751397.t1.1	REV__Cre16.g669193.t1.1	REV__Cre27.g757147.t1.1	REV__jgi|Chlre4|510143|au5.g549_t1	REV__jgi|Chlre4|521845|au5.g11472_t1	REV__jgi|Chlre4|521682|au5.g11315_t1	REV__jgi|Chlre4|515000|au5.g5104_t1	REV__jgi|Chlre4|520376|au5.g10113_t1	REV__jgi|Chlre4|524640|au5.g14114_t1	REV__jgi|Chlre4|521675|au5.g11308_t1	REV__jgi|Chlre4|518011|au5.g7908_t1	REV__Cre03.g208551.t1.1	REV__jgi|Chlre4|521851|au5.g11478_t1	REV__jgi|Chlre4|518836|au5.g8665_t1	REV__jgi|Chlre4|520374|au5.g10111_t1	REV__Cre05.g233402.t1.1
[truncated: 71 more columns]

## Sheet: Table S3
Table S3: List of the 68 quantified metabolites. Metabolite names were included along their Golm metabolome database identifiers used as the main names of uncharacterized compounds. Retention time (RT) was included along the mass/charge ratios (m/z 1 and m/z 2) of the two most characteristic fragmentation ions for each compound. Metabolite abundance was estimated from the peak areas of the indica…
	Gölm					Mean		SD		Mean		SD		Mean		SD		ANOVA		Tukey HSD			Mapman classification
Accession	met. ID	RT	m/z 1	m/z 2			0 hours				5 hours				24 hours			p-value	T1-Ctl	T2-Ctl	T2-T1		Bin	Description
Ala	M000030	10.58	146	174		112752	±	30042.4		245637	±	141234		75588	±	38284.6		0.1978	0.3389	0.9043	0.2		4.	Amino acid metabolism.
Leu	M000025	12.29	170	188		5027.39	±	1465.77		5881.11	±	1128.96		5254.64	±	2398.89		0.8824	0.8794	0.9908	0.9325		4.	Amino acid metabolism.
Ile		12.79	86	146		7921.99	±	4341.75		15943.9	±	5538.67		10091.7	±	5012.21		0.3205	0.3129	0.9026	0.5093		4.	Amino acid metabolism.
Val		14.54	260			95648.6	±	47922.8		83342.8	±	64392		56279.2	±	20584.6		0.7153	0.9644	0.7038	0.8426		4.	Amino acid metabolism.
Urea		13.88	218	144		370116	±	112467		831491	±	826575		159144	±	21815.2		0.416	0.6273	0.9014	0.4006		4.	Amino acid metabolism.
Ser	M000015	14.84	219	234		61759.8	±	6642.81		9854.21	±	6620.2		20053.2	±	2521.23		0.0002	0.0002	0.0007	0.242		4.	Amino acid metabolism.
Thr	M000017	15.72	158	219		108526	±	34707.5		172120	±	98444.2		109345	±	16266.3		0.5264	0.5797	0.9999	0.5872		4.	Amino acid metabolism.
Gly	M000031	15.96	248	276		340075	±	69584.9		634289	±	196710		569517	±	50027.8		0.1181	0.1197	0.2323	0.8633		4.	Amino acid metabolism.
Lactic acid	M000100	9.95	147	191		658253	±	174469		555006	±	232792		499036	±	197986		0.7404	0.8702	0.7259	0.9593		3.	Carbohydrate metabolism.
Ribofuranose		20.48	307	217		9362.21	±	2774.1		9014.7	±	3674.73		6727.24	±	202.218		0.589	0.9907	0.6089	0.6829		3.	Carbohydrate metabolism.
UNKNOWN SUGAR 2		24.01	217	307		52043.7	±	15518.6		45194.9	±	27676.2		116478	±	57358.9		0.1966	0.9822	0.2792	0.2233		3.	Carbohydrate metabolism.
Glucose 1.6 anhidro beta (levoglucosan)	M000248	24.31	204	345		818387	±	122246		1.49584e+06	±	391465		867487	±	244439		0.0875	0.1077	0.9827	0.1352		3.	Carbohydrate metabolism.
Lyxonic acid		25.74	292	333		30212.1	±	12615.5		40454.1	±	43068.9		13254.3	±	4753.92		0.6005	0.9195	0.7988	0.579		3.	Carbohydrate metabolism.
Glucose		27.06	204	217		4.52385e+06	±	909597		3.52812e+06	±	1.27569e+06		8.89526e+06	±	1.10253e+06		0.0062	0.6599	0.0177	0.0068		3.	Carbohydrate metabolism.
Fructose		27.63	217	307		352660	±	195986		88028.6	±	18229		325706	±	169709		0.2318	0.2591	0.9824	0.322		3.	Carbohydrate metabolism.
UNKNOWN SUGAR 5		27.69	319			3.32164e+06	±	899851		1.95045e+06	±	641325		6.75694e+06	±	2.35031e+06		0.0447	0.6518	0.1333	0.0423		3.	Carbohydrate metabolism.
UNKNOWN SUGAR	M000043	27.78	205	319		870090	±	246505		761766	±	160827		1.93978e+06	±	558629		0.0327	0.9529	0.059	0.041		3.	Carbohydrate metabolism.
UNKNOWN SUGAR 4		27.88	205	319		870209	±	246422		761766	±	160826		1.93978e+06	±	558630		0.0327	0.9528	0.059	0.041		3.	Carbohydrate metabolism.
Galactose		28.11	205	319		239834	±	94011.8		102452	±	36675.3		350953	±	121496		0.0887	0.3527	0.4859	0.0767		3.	Carbohydrate metabolism.
Mannitol	M000687	28.53	217	319		4.00408e+06	±	1.87533e+06		5.37998e+06	±	3.33691e+06		3.3532e+06	±	936267		0.6787	0.8229	0.9562	0.6652		3.	Carbohydrate metabolism.
Myo-inositol	M000060	30.85	305	432		1.76519e+06	±	174796		1.80432e+06	±	810185		1.83842e+06	±	228365		0.9892	0.9966	0.9881	0.9974		3.	Carbohydrate metabolism.
UNKNOWN SUGAR 9		34.25	204	337		664241	±	111087		549133	±	170237		831563	±	139259		0.2169	0.7115	0.5078	0.1966		3.	Carbohydrate metabolism.
Myo-inositol-1-phosphate		35.59	299	387		71118.2	±	20351.1		15558.4	±	4989.45		19769.5	±	10923.1		0.0115	0.0154	0.0219	0.9493		3.	Carbohydrate metabolism.
Sucrose	M000044	38.6	217	361		908708	±	847698		365317	±	245008		222926	±	88614.9		0.4221	0.5695	0.4265	0.9586		3.	Carbohydrate metabolism.
Trehalose	M000671	39.81	361			644168	±	443226		205151	±	46208.3		410526	±	21897.4		0.3055	0.2786	0.656	0.7182		3.	Carbohydrate metabolism.
UNKNOWN SUGAR 10		48.58	204	361		26408.2	±	4705.71		35227.2	±	18711.6		53935.4	±	6494.99		0.1341	0.7446	0.1249	0.3191		3.	Carbohydrate metabolism.
Arabinose		23.74	217	307		0	±	0		344633	±	35744.1		284128	±	97590.6		0.0026	0.0029	0.0077	0.5988		21.	Cell wall.
Succinic acid	M000074	16.13	248			75267.6	±	18830		60122	±	61705		74972.9	±	10961.9		0.9019	0.9164	1	0.9195		2.	Cellular respiration.
Fumaric acid	M000067	16.88	245			763402	±	100307		671688	±	174268		487867	±	82303.8		0.1621	0.7552	0.1503	0.37		2.	Cellular respiration.
Citramalic acid		19.73	247			54313.4	±	22171.8		22534.2	±	6538.53		12572.2	±	4715.72		0.0504	0.1263	0.0502	0.7551		2.	Cellular respiration.
Malic acid	M000065	20.1	189	233		154312	±	34326.1		54776.2	±	10670.2		32512.7	±	9005.93		0.0028	0.0083	0.0031	0.5809		2.	Cellular respiration.
Citric acid		26.39	273	352		28838.7	±	5220.61		9035.8	±	1750.59		10970.6	±	2633.46		0.0025	0.0033	0.0055	0.8507		2.	Cellular respiration.
Dehydroascorbic acid dimer	M000082	26.8	173	316		107149	±	66775.5		28266.2	±	17290.3		13084.5	±	835.896		0.1124	0.1977	0.1218	0.924		26.	External stimuli response.
Ethanolamine	M000096_A128002	14.89	174			8.32132e+06	±	1.17774e+06		9.09884e+06	±	3.11676e+06		1.0923e+07	±	811950		0.4517	0.9196	0.4386	0.6479		5.	Lipid metabolism.
Glycerol		25.44	103	205		16748.5	±	5060.77		28151.5	±	11537		0	±	0		0.0228	0.3283	0.1313	0.0194		5.	Lipid metabolism.
Palmitic acid		29.66	313			5.48091e+06	±	609020		6.45982e+06	±	970811		5.67898e+06	±	334424		0.3839	0.3896	0.9558	0.5306		5.	Lipid metabolism.
Lauric acid		32.23	315	403		12340	±	4737.42		8437.78	±	2722.29		7404.8	±	2743.27		0.3954	0.5454	0.3995	0.9542		5.	Lipid metabolism.
Miristic acid		34.87	343	211		951795	±	182780		699681	±	145271		756867	±	182231		0.3657	0.3662	0.5269	0.9408		5.	Lipid metabolism.
A114002	M000000_A114002- 101	11.92	220	235		664435	±	939653		1.77709e+06	±	257522		0	±	0		0.0509	0.1984	0.5052	0.0447		35.	not assigned.
A116014	M000000_A116014	12.67	281	369		3.83853e+06	±	245744		2.35123e+06	±	815585		2.60322e+06	±	532163		0.0871	0.094	0.1636	0.9028		35.	not assigned.
A203004	M000000_A203004- 101	17.07	258			52011.9	±	21885.3		72649.2	±	41356.2		35253.7	±	17604.9		0.476	0.7641	0.8351	0.4475		35.	not assigned.
A146004	M000000_A146004	18.89	243			1.1335e+06	±	129461		1.95155e+06	±	293452		1.19044e+06	±	177862		0.0145	0.0195	0.9612	0.0266		35.	not assigned.
A138004	M000000_A138004	19.42	255	270		3.43505e+06	±	448732		6.15041e+06	±	1.38164e+06		3.8042e+06	±	909994		0.0659	0.0749	0.9271	0.1204		35.	not assigned.
A255002	M000000_A255002	20.25	103	117		60828.3	±	26479.6		50192.1	±	33903.5		65000	±	34859.6		0.8941	0.9414	0.9907	0.8905		35.	not assigned.
2-Hydroxyglutaric acid		20.8	205			5444.57	±	1035.4		9459.14	±	3337.36		7537.93	±	2681.13		0.3525	0.324	0.7036	0.7417		35.	not assigned.
A155006		20.93	247			4.33548e+06	±	366613		1.02055e+07	±	3.026e+06		5.89516e+06	±	1.91926e+06		0.0701	0.0679	0.7448	0.176		35.	not assigned.
A302004	A302004	21.5	219			8355.57	±	2191.58		12552	±	7609.48		10492.3	±	5065.38		0.752	0.7318	0.9192	0.9246		35.	not assigned.
A170011	M170011-101	24.15	255	345		525306	±	45635.6		679980	±	61784.5		515564	±	107421		0.1296	0.1861	0.9911	0.1582		35.	not assigned.
2-methylglutaric acid		25.52	217	259		211917	±	58649.4		277985	±	65744.6		161315	±	29347.9		0.1732	0.4789	0.6351	0.1543		35.	not assigned.
A259002	A259002-101	37.32	371			106933	±	7254.34		106219	±	18705.8		91565.6	±	36273.9		0.7774	0.9995	0.8034	0.819		35.	not assigned.
A275014	A275014-101	39.25	218	341		291662	±	56701.5		183990	±	113657		275111	±	131139		0.5762	0.5915	0.9865	0.6802		35.	not assigned.
A278004	M000000_A278004	39.66	399			3.59924e+07	±	3.21381e+06		2.76511e+07	±	1.16274e+07		3.47743e+07	±	3.0387e+06		0.4971	0.5155	0.9843	0.6081		35.	not assigned.
Uracil	M000456	16.73	241	255		526822	±	183842		1.13668e+06	±	232767		911421	±	290602		0.1075	0.0965	0.3144	0.6375		6.	Nucleotide metabolism.
Adenosine	M000287_A273001	38.11	236	245		20990.6	±	14597.7		5501.45	±	1522.94		25230.4	±	18636.9		0.3778	0.5317	0.949	0.3807		6.	Nucleotide metabolism.
Phosphoric acid monomethyl ester	M000507	12.99	241	256		686933	±	142342		130855	±	43118.5		1.18558e+06	±	448233		0.0234	0.1836	0.2391	0.0194		25.	Nutrient uptake.
Phosphoric acid	M000075	15.33	299	314		5.41199e+07	±	1.35531e+07		4.03941e+07	±	1.00649e+07		5.09233e+07	±	9.10322e+06		0.4763	0.4752	0.9554	0.6311		25.	Nutrient uptake.
Glu	M000036	20.78	174	276		616522	±	116701		43392.7	±	27999.6		105603	±	85285.4		0.001	0.0013	0.0023	0.7548		25.	Nutrient uptake.
Glycolic acid	M000886	10.42	177	205		8839.09	±	76.6634		28506.8	±	12502.7		17155.1	±	6361.95		0.1268	0.1119	0.5886	0.3979		1.3	Photosynthesis.photorepiration
Putrescine	M000186	16.66	174	217		1.16178e+06	±	509814		1.11097e+06	±	610874		142921	±	72103.8		0.119	0.9933	0.148	0.1703		8.	Polyamine metabolism.
Pyroglutamic acid	M000037	20.59	156	258		5.33945e+06	±	416657		2.86272e+06	±	1.40187e+06		3.97824e+06	±	376423		0.0771	0.0663	0.3308	0.4554		10.	Redox homeostasis.
4-Hydroxybenzoic acid	M000463	21.41	267	282		266498	±	24608.5		379431	±	53873.4		200630	±	30109.7		0.0096	0.0583	0.2743	0.0083		9.	Secondary metabolism.
Protocatechuic acid	M001002	26.18	193	370		389717	±	40041		467157	±	61315.2		389998	±	99809.7		0.5	0.5573	1	0.5594		9.	Secondary metabolism.
Taxifolin	A296005-101	26.56	368	204		155465	±	6393.8		149095	±	19721.2		116628	±	24533.1		0.1603	0.9377	0.1712	0.2632		9.	Secondary metabolism.
Catechin	M999999	27.23	355	368		68742	±	14041.7		54340.3	±	12694		123741	±	25071		0.0194	0.7201	0.0523	0.0203		9.	Secondary metabolism.
Gallic acid	M000801	28.59	281	458		1.08467e+08	±	1.07463e+07		1.2422e+08	±	2.04663e+06		1.04905e+08	±	1.34149e+07		0.2017	0.325	0.9331	0.21		9.	Secondary metabolism.
Piceatannol	M001082	30.18	355	532		1.55141e+06	±	140694		1.42344e+06	±	325792		1.0491e+06	±	267615		0.2072	0.8746	0.2036	0.3728		9.	Secondary metabolism.
Cafeic acid	M000000_A310005	31.25	219	396		189734	±	41873		115974	±	38863.5		131258	±	41050.7		0.2385	0.2429	0.381	0.9258		9.	Secondary metabolism.
2-H,8H-Benzo[1,2-b:3,4-b']dipyran-6-propanol, 5-methoxy-2,2,8,8-tetramethyl-, acetate	M000000_A210005	32.34	357			1.64913e+06	±	156352		1.60067e+06	±	742131		1.41535e+06	±	296690		0.874	0.9942	0.8753	0.9191		9.	Secondary metabolism.

## Sheet: Table S4
Table S4: PCA of the proteome dataset. Scores for the nine generated components for each sample are showed along proportion of the total sample variance explained by each component and loadings relating each protein variable contribution to each generated component. Proteins were identified by their respective Phytozome v5.5, Viridiplantae-UniProt or Augustus identifier.
					Loadings
Variable	PC1	PC2	PC3	PC4	PC5	PC6	PC7	PC8	PC9	Defline
P04264	0.0432643	0.00902662	-0.0164163	-0.0111326	0.0352345	-0.0047596	-0.0424253	-0.0507512	0.75305	Keratin, type II cytoskeletal 1 (67 kDa cytokeratin) (Cytokeratin-1) (CK-1) (Hair alpha protein) (Keratin-1) (K1) (Type-II keratin Kb1)
P13645	0.0181949	-0.0513965	-0.0203235	0.0198202	-0.0382786	0.0356049	-0.0719496	-0.0167131	0.168763	Keratin, type I cytoskeletal 10 (Cytokeratin-10) (CK-10) (Keratin-10) (K10)
P35527	0.0072613	-0.000741555	-0.0897428	-0.00602588	-0.0623342	-0.0240263	0.0133448	-0.0186262	0.0838126	Keratin, type I cytoskeletal 9 (Cytokeratin-9) (CK-9) (Keratin-9) (K9)
P35908	0.02097	-0.0506543	-0.0444866	0.0116794	0.0243019	-0.00920744	-0.0668953	-0.0123305	-0.0434272	Keratin, type II cytoskeletal 2 epidermal (Cytokeratin-2e) (CK-2e) (Epithelial keratin-2e) (Keratin-2 epidermis) (Keratin-2e) (K2e) (Type-II keratin Kb2)
Cre01.g000100.t1.1	0.0409058	-0.0334995	0.0113102	-0.00768888	0.0162318	0.0283718	0.021484	0.0514368	-0.0260711
Cre01.g000350.t1.1	0.0306396	-0.0452233	-0.0308396	-0.026646	-0.0344266	-0.0385588	0.0285459	-0.0163003	0.313551	possible oxidoreductase
Cre01.g000900.t1.2	0.0298144	-0.0367782	-0.0251414	-0.00748647	0.0381691	0.0317708	0.0640769	-0.0432578	-0.00539447	Conserved in the Plant Lineage and Diatoms
Cre01.g001100.t1.2	-0.0409515	-0.00799244	0.0170922	-0.0578575	-0.0191688	0.0322653	-0.0153742	-0.0156395	0.379532
Cre01.g001750.t1.2	-0.050028	-0.0116227	0.00800969	-0.017583	-0.00523472	0.0157288	-0.00525405	-0.00519914	-0.00248538	chloroplast trigger factor
Cre01.g002300.t1.2	-0.0416749	-0.0050003	0.0257035	3.68891e-05	0.0264244	-0.0540318	0.0309762	0.0382705	-0.000520879	Cyclophilin
Cre01.g002400.t1.1	0.0240538	0.0261099	-0.00041329	0.0117582	-0.0185675	-0.0371366	-0.112896	-0.00186909	-0.000295091	Triacylglycerol lipase
Cre01.g002500.t1.2	-0.0106897	0.0304488	0.0655057	-0.0616441	-0.0116302	-0.0333323	-0.0117737	0.0468202	-0.00795324	Chlamyopsin 1
Cre01.g004300.t1.2	-0.0485987	-0.00984939	0.00720577	-0.03558	0.0026708	0.00855928	-0.00686337	-0.00185947	0.00842034	Asparagine synthase
Cre01.g004350.t1.2	-0.0482828	-0.0135001	0.01104	0.00717908	-0.0223039	0.031526	-0.00426802	-0.0132482	-0.00355965	Histone-lysine N-methyltransferase
Cre01.g004450.t1.2	-0.0109554	0.0232169	0.0903783	0.0232901	-0.0104358	0.0435414	-0.00045259	0.017979	-0.018788	conserved expressed membrane protein
Cre01.g004500.t1.2	0.00427698	0.052851	-0.0297319	0.0636455	0.0185586	-0.000361483	-0.0567215	0.0179355	0.0259817	Isopropylmalate dehydratase, large subunit
Cre01.g005050.t1.1	0.00401499	0.0459022	-0.0131023	0.0646833	0.0643922	0.00656823	0.0450551	-0.0154636	-0.00549677	(1 of 4) K06816 - golgi apparatus protein 1 (GLG1, ESL1)
Cre01.g005150.t1.1	0.0448813	0.00231699	0.00838902	0.00501981	0.0577679	-0.00306532	-0.00530476	-0.0344645	-0.00526297	Serine glyoxylate aminotransferase
Cre01.g007051.t1.2	-0.0376797	0.0214002	-0.0448831	-0.0201102	-0.0443418	-0.03699	0.0107106	-0.0111012	0.0143531	Cytosolic 80S ribosomal protein L40, ubiquitin fusion
Cre01.g007700.t1.1	0.0196071	0.0120481	-0.0892846	-0.0260855	-0.0140817	0.030144	0.0236197	-0.00958467	-0.0167754	(1 of 1) 3.4.11.1//3.4.11.5 - Leucyl aminopeptidase / Peptidase S // Prolyl aminopeptidase / Proline iminopeptidase
Cre01.g010400.t1.2	-0.0448166	0.00996991	-0.0046202	0.0168962	-0.0362501	0.0472602	-6.91164e-05	-0.0242494	0.00107961	Flagellar Associated Membrane Protein 380
Cre01.g010900.t1.2	-0.0427297	0.00866353	0.0263002	-0.0188907	0.0146633	0.052732	0.0348523	-0.017043	0.0129615	Glyceraldehyde-3-Phosphate Dehydrogenase
Cre01.g011000.t1.2	-0.010299	-0.0460028	-0.0454229	0.0313509	0.035879	-0.0178701	0.0483015	0.0667936	0.00469781	Cytosolic 80S ribosomal protein L6
Cre01.g013700.t2.1	-0.00205138	-0.0682576	-0.0245078	-0.00303696	-0.0304818	0.0335935	0.0382459	0.0276912	-0.0224732	Voltage-dependent anion-selective channel protein
Cre01.g014350.t1.2	-0.00547492	0.0484393	-0.0278113	0.013366	-0.0533316	0.0273302	0.0158089	0.0902761	0.0124829	Peroxiredoxin, type II
Cre01.g015350.t1.1	0.010373	-0.0479516	-0.0310204	-0.0537395	0.00638092	-0.0081937	0.0770956	-0.0257348	0.0211903	Light-dependent protochlorophyllide reductase
Cre01.g016300.t1.1	0.0248705	-0.0502609	-0.00242334	-0.0345224	-0.0162417	-0.00654398	-0.0429988	0.0673434	0.0037973	Calmodulin-like protein
Cre01.g016514.t1.1	-0.0048148	-0.0681551	-0.0475091	0.00344056	-0.0261739	-0.00517449	0.0166761	-0.0101322	-0.0057796	(1 of 1) PTHR22912//PTHR22912:SF142 - DISULFIDE OXIDOREDUCTASE // SUBFAMILY NOT NAMED
Cre01.g018800.t1.2	0.00567689	0.0234632	0.0305115	0.0047961	-0.017604	0.0726012	0.00850354	0.11515	0.00312398	Mitochondrial F1F0 ATP synthase subunit 6
Cre01.g019250.t1.2	-0.0498715	-0.0132515	0.00797453	0.00529414	-0.0127825	0.0218405	-0.00264696	-0.00797672	0.0117728	GDP-D-mannose 3',5'-epimerase
Cre01.g020918.t1.1	-0.014799	0.06329	-0.0540329	-0.00646278	-0.0141323	-0.0133696	-0.0101843	-0.000710285	-0.00238896	Presequence protease
Cre01.g021251.t1.1	-0.0404512	-0.00323936	0.0116673	-0.0574875	0.0156107	-0.0421445	0.0259055	0.0021148	0.00512464	Argininosuccinate lyase
Cre01.g022500.t1.2	0.0168091	0.0654497	-0.0428721	-0.00417088	0.00150242	0.022213	0.00896271	-0.0250356	0.000857368	NADP malic enzyme
Cre01.g022650.t1.2	-0.000113943	0.0602279	-0.0271146	0.00200184	0.0534572	0.0489048	0.00368397	-0.0434882	0.00645772	(1 of 1) 3.5.1.6 - Beta-ureidopropionase
Cre01.g023350.t1.1	-0.00177098	0.0482716	-0.0567898	-0.0256778	-0.0604799	-0.0348285	-0.00369457	-0.0266924	-0.00786554	Oligoendopeptidase
Cre01.g024150.t1.2	-0.0130792	0.0262691	-0.0195277	0.00279841	-0.103691	0.0458585	-0.000615968	-0.0426496	0.0156837
Cre01.g025250.t1.1	0.0173637	0.0566555	-0.0266178	0.00542987	0.0403326	0.0426486	0.00268227	-0.0569262	0.00456255	Riboflavin kinase
Cre01.g026450.t1.2	-0.0444735	-0.0120017	0.0176803	-0.0154536	-0.0341233	0.0452827	-0.0108156	-0.0214172	-0.0228972	Serine/arginine-rich pre-mRNA splicing factor
Cre01.g026550.t1.1	-0.0384948	-0.0118515	-0.0130155	0.0674869	0.0224352	-0.0226798	0.0163294	0.0164882	0.00333942	T-complex protein 1, eta subunit
Cre01.g026600.t1.2	-0.00722164	-0.0594868	0.053238	0.00532175	-0.0258369	-0.0187337	0.0496001	-0.0083133	-0.00773046	E2 Ubiquitin conjugating enzyme
Cre01.g027000.t1.2	-0.0396781	-0.038296	-0.0257298	-0.00817542	-0.00152895	0.0192943	0.0450745	0.0127444	0.00451205	Cytosolic 80S ribosomal protein L11
Cre01.g027550.t1.1	-0.0299705	0.0227318	-0.0292528	0.0767423	0.0252366	0.00236092	0.0219113	0.0225256	1.75113e-05	(1 of 3) PTHR24291//PTHR24291:SF54 - FAMILY NOT NAMED // PROTEIN LUTEIN DEFICIENT 5, CHLOROPLASTIC
Cre01.g028200.t2.1	-0.0453505	-0.0136939	0.0143022	0.0121758	-0.0337096	0.0427238	-0.00568942	-0.0193592	-0.00162379	DEAD-box RNA helicase
Cre01.g029300.t1.2	0.030225	-0.0577142	-0.00457837	-0.00754914	-0.0187697	-0.0274268	0.0349123	-0.017317	-0.0324294	Triose phosphate isomerase
Cre01.g029650.t1.1	-0.00771172	0.0399951	-0.054474	-0.0569982	-0.040128	-0.0508161	0.00916527	-0.00435884	-0.00928007	Subunit of Retromer complex
Cre01.g031100.t1.2	0.023233	-0.0213446	0.00623557	0.0467775	-0.0613111	-0.0764261	-0.0337638	-0.00246079	-0.0216348	conserved expressed protein, SHOOT1 homolog
Cre01.g032300.t1.2	-0.045309	-0.00550522	0.0108408	0.0210582	-0.00767181	0.0192877	0.0323693	0.0541475	-0.0110837	G-strand telomere binding protein
Cre01.g033550.t1.2	-0.0395285	-0.0145083	0.0115857	0.0477275	-0.039277	0.0447012	-0.000241531	-0.020045	0.00199482	Protein disulfide isomerase
Cre01.g034000.t1.2	-0.045144	-0.00695898	0.000205691	-0.0491054	0.0258914	-0.015605	-0.00440614	0.0105547	-0.00387791	Importin beta
Cre01.g036850.t1.2	-0.048965	-0.00994231	-0.00555398	-0.00806855	0.0291383	-0.0217638	0.00371201	0.0150602	-0.0102885	Proline dehydrogenase
Cre01.g038400.t1.2	-0.00870111	-0.0112394	-0.0657036	-0.072208	-0.0491422	0.0259068	0.0150628	-0.0170331	-0.0234052	Calreticulin 2, calcium-binding protein
Cre01.g039250.t2.1	-0.050624	-0.0110184	6.50013e-06	-0.0105681	0.0148553	-0.00609193	0.000229563	0.00671334	-0.0125573	Cytosolic 80S ribosomal protein S2
Cre01.g039300.t1.2	-0.0503101	-0.00370511	-0.00339554	-0.00124859	0.0194893	-0.00298405	0.00418737	0.0270966	0.00255315	Polyadenylate-binding protein RB47
Cre01.g040000.t1.2	-0.041796	-0.00426921	0.0256002	-0.00659687	-0.048624	-0.0141742	0.047563	-0.0306198	-0.0176794	Cytosolic 80S ribosomal protein L26
Cre01.g042750.t1.2	0.00294029	-0.0305488	-0.0556409	-0.0226122	0.0325052	0.0870799	0.0138053	-0.0464616	0.0083692	Aconitate hydratase
Cre01.g042800.t1.2	0.0284034	0.0394073	0.0112068	0.00473606	-0.0531207	0.0730237	0.0129428	-0.00326891	-0.00485565	3,8-divinyl protochlorophyllide a 8-vinyl reductase, chloroplast precursor
Cre01.g044800.t1.2	-0.0152983	0.0521908	-0.0391487	0.0512449	0.0143624	0.0253453	-0.0435673	-0.0251839	-0.0391404	Pyruvate-formate lyase
Cre01.g045550.t1.2	0.0142249	0.0518408	-0.0157029	-0.00152641	0.0628103	0.0514995	-0.00120714	-0.0541591	-0.00956087	solute carrier family 35 protein
Cre01.g047750.t1.2	-0.0509084	-0.0121755	0.00482105	-0.00597245	-1.89259e-05	0.00938513	-0.00205267	-0.00146948	-0.00754471	Cytosolic 80S ribosomal protein L18a
Cre01.g048150.t1.2	0.037541	-0.0505782	-0.0191775	-0.0117368	-0.00200508	-0.00196726	-0.0222252	0.00981745	-0.000755384	Transcriptional co-activator/nuclease induced by high light
Cre01.g048950.t1.2	-0.0152614	0.0555279	-0.0523965	-0.0310564	-0.028033	-0.0203077	0.00996571	0.0331326	-0.00654975	Uridine 5'- monophosphate synthase
Cre01.g049500.t1.2	-0.0499119	-0.0111124	0.00722353	-0.0225119	-0.00143146	0.0120726	-0.0053566	-0.00335597	-0.0137328	Mitochondrial cytochrome c oxidase subunit II, protein IIb of split subunit
Cre01.g050550.t1.2	0.0349566	-0.049574	-0.0141934	-0.0105695	0.021002	0.029228	0.0242513	0.0290711	0.00776021	(1 of 1) PF09360 - Iron-binding zinc finger CDGSH type (zf-CDGSH)
Cre01.g050950.t1.2	0.0114921	-0.061009	-0.0500839	0.0238196	-0.00578962	0.0378297	0.0101308	0.0228609	0.00501156	(1 of 1) 1.3.1.83 - Geranylgeranyl diphosphate reductase / Geranylgeranyl reductase
Cre01.g051500.t1.2	0.0499717	-0.00592222	-0.0096605	-0.0034374	0.000895841	0.00929629	-0.0231293	0.0250138	0.00856753
Cre01.g051900.t1.2	-0.0466883	-0.00337327	0.00596481	0.0252756	0.00556782	0.0230144	0.00588404	0.0512728	0.0177938	Rieske iron-sulfur protein of mitochondrial ubiquinol-cytochrome c reductase
Cre01.g052100.t1.2	-0.0323049	0.00202624	0.0224328	-0.0547606	0.0182398	-0.0018208	-0.0559683	0.0683964	0.0160101	Chloroplast ribosomal protein L18
Cre01.g052250.t1.2	0.030751	-0.053925	-0.0340457	0.000844125	0.00545276	0.039648	0.00494113	0.00742132	0.00504438	Thioredoxin x, chloroplastic
Cre01.g054500.t1.2	0.020466	0.0513376	-0.0404319	0.00130944	-0.0515123	-0.031028	-0.0427543	0.000877649	0.0165545	(1 of 1) 1.6.1.2 - NAD(P)(+) transhydrogenase (Re/Si-specific) / Transhydrogenase
Cre01.g054800.t1.2	-0.0501817	-0.0124053	0.00821305	-0.00779453	-0.00902299	0.0189761	-0.00425982	-0.00671086	0.0152505	(1 of 1) PTHR23339//PTHR23339:SF54 - TYROSINE SPECIFIC PROTEIN PHOSPHATASE AND DUAL SPECIFICITY PROTEIN PHOSPHATASE // PALADIN
Cre01.g054850.t1.2	-0.037527	-0.017515	0.00613987	-0.0415616	0.0148589	-0.0641269	-0.0401899	0.00665914	0.00124485
Cre01.g055453.t1.1	-0.0479881	-0.0102455	-0.00214256	0.0384435	0.012721	0.00765521	0.00593906	-0.0071257	-0.000480141	Acetolactate synthase, small subunit
Cre01.g061077.t1.1	-0.0173398	-0.062025	-0.0262245	0.0191713	-0.0267505	0.0531614	0.00380663	-0.0123475	-0.00186871	predicted protein
Cre01.g066917.t1.1	-0.0165072	-0.0245083	0.00501741	0.0480333	0.0924831	0.0238023	0.0444658	-0.0258089	0.00880942	Light-harvesting Chlorophyll a/b binding protein of LHCII
Cre01.g069472.t1.1	-0.049963	-0.0131297	0.00803491	0.00320469	-0.0122351	0.0214466	-0.00291627	-0.00780557	-0.00909163	(1 of 1) PTHR10890//PTHR10890:SF10 - CYSTEINYL-TRNA SYNTHETASE // CYSTEINE-TRNA LIGASE
Cre02.g073550.t1.2	0.0313016	-0.0351217	-0.0326856	0.000808399	0.0226526	0.0292801	0.0595811	0.053034	0.00415913	Nucleosome assembly protein
Cre02.g075700.t1.2	-0.0390483	-0.0112777	0.0356096	0.0101944	-0.0544642	0.0161142	0.0366045	-0.0351828	0.00210514	Cytosolic 80S ribosomal protein L19
Cre02.g076250.t1.1	-0.0442942	0.0277992	-0.0308407	-0.00137892	0.00780457	-0.022239	-0.025151	-0.0110217	-0.000311243	Chloroplast elongation factor G
Cre02.g076350.t1.2	-0.00896046	0.0514634	-0.0535379	-0.0229215	-0.0176006	-0.00811882	-0.0248181	0.073015	-0.0213979	Vacuolar ATP synthase subunit B
Cre02.g077300.t1.2	-0.0346206	-0.0473203	-0.0227924	-0.0379901	-0.0159061	0.0152469	-0.0184434	-0.0118931	0.00727025	Nucleolar protein, Component of C/D snoRNPs
Cre02.g077350.t1.2	-0.0260153	0.040197	-0.0501906	-0.00315837	-0.0630292	-0.0165883	0.0161162	0.0212197	0.00934521	Histidinol dehydrogenase
Cre02.g077800.t1.2	-0.0475598	0.0174877	-0.0241341	0.0204193	-0.00166238	-0.0142395	-0.0115056	0.0155563	0.00197891	Flagellar Associated Protein 310
Cre02.g077850.t1.2	-0.0442255	0.0107819	-0.026449	-0.0423271	-0.0201929	-0.026337	0.00277454	-0.00483629	0.00806715	Flagellar Associated Protein 212
Cre02.g080200.t1.2	-0.03001	0.0391819	-0.0358021	-0.0326083	0.015819	-0.0640591	-0.0120042	-0.00598447	0.0411172	Transketolase
Cre02.g080650.t1.2	-0.0099705	0.033353	-0.0531682	0.0629078	-0.0169869	-0.0409609	0.0301922	0.051976	-0.00544576	Heat shock protein 90B
Cre02.g080700.t1.2	-0.00211637	0.017903	-0.0342409	-0.0246041	0.104953	-0.0025161	-0.0582984	-0.0215345	-0.0281427	Endoplasmic reticulum associated Hsp70 protein
Cre02.g081050.t1.2	-0.038106	-0.0119018	-0.0128763	0.0691168	0.021418	-0.0218007	0.0164217	0.0160247	0.00793078	Flagellar Associated Protein 24
Cre02.g081250.t1.2	0.0257338	0.0056117	-0.068124	-0.0254692	-0.00952385	0.0733697	0.00883035	0.0172961	-0.0038434
Cre02.g082500.t1.1	0.0172026	0.0593136	-0.00422108	-0.00982308	0.0313158	0.0547462	0.012414	0.0521063	0.015963	Photosystem I reaction center subunit N
Cre02.g083950.t1.1	-0.0409493	-0.00553439	-0.00967539	0.0513633	0.0242309	-0.0330863	-0.0117704	0.042897	-0.00281583	Plastid-specific ribosomal protein 3
Cre02.g084000.t1.2	-0.0435233	-0.00016501	0.00173777	-0.0513722	-0.0332618	0.0194919	-0.0098814	-0.0184111	-0.00795898
Cre02.g085450.t1.2	-0.0499039	-0.00998459	0.00464836	-0.00116134	-0.0207895	0.0211636	-0.00293885	-0.0112563	-0.0052067	Coproporphyrinogen III oxidase
Cre02.g085900.t1.2	0.0217024	-0.0318391	-0.0154739	0.0340893	-0.0818306	0.023387	-0.0564452	-0.0101469	-0.0177404	Inositol-phosphate phosphatase
Cre02.g087150.t1.2	-0.0505087	-0.0123488	0.00702308	-0.00705473	-0.00588152	0.0156341	-0.00347209	-0.00487677	0.00377083
Cre02.g088200.t1.2	-0.036032	-0.00642439	-0.0110122	0.0658415	0.0264624	-0.0523595	0.00764535	0.0016467	0.0271624	Protein disulfide isomerase 1
Cre02.g088850.t1.2	-0.00268717	-0.0576602	-0.0324393	-0.0445636	-0.0283354	0.0304793	-0.00477296	-0.059178	-0.00678774	Riboflavin synthase
Cre02.g088900.t1.2	-0.0191432	-0.0425366	0.0163789	-0.0586797	-0.0262377	0.05424	-0.0261056	0.0454224	-0.012246	Chloroplast ribosomal protein L1
Cre02.g090850.t1.1	-0.037351	0.020118	-0.0429443	0.0191756	0.0384849	-0.0483307	0.0193707	0.0130556	0.0156015	ClpB chaperone, Hsp100 family
Cre02.g091100.t1.2	-0.0500828	-0.0115383	-0.00404471	0.00697839	0.0201798	-0.0132871	0.00456663	0.01093	0.00231088	Cytosolic 80S ribosomal protein L15
Cre02.g092900.t1.2	-0.0445886	0.0279665	-0.029019	-0.00807735	0.0196387	-0.00580058	0.0107431	0.0259393	-0.0054922	GMP synthetase
Cre02.g093650.t1.2	-0.0431158	-0.0262591	-0.00768296	0.0456428	-0.0111755	0.0234727	0.00970959	-0.00365435	-0.00339412	(1 of 1) PTHR21496//PTHR21496:SF9 - FERREDOXIN-RELATED // SUBFAMILY NOT NAMED
Cre02.g095133.t1.1	0.0129688	0.0554875	-0.057129	-0.00432099	-0.0426682	-0.0147142	0.0133356	-0.031535	0.00497843	(1 of 1) PTHR14194//PTHR14194:SF44 - NITROGEN METABOLIC REGULATION PROTEIN NMR-RELATED // SUBFAMILY NOT NAMED
Cre02.g096150.t1.2	-0.0305101	-0.0276694	0.0121193	0.0625796	0.00948015	-0.0659309	-0.01082	0.00565504	-0.0128231	Mn superoxide dismutase
Cre02.g097400.t1.2	-0.0488545	-0.0110765	0.0102923	-0.0262225	-0.00898108	0.0202157	-0.00759825	-0.00788677	-0.00656286	Eukaryotic initiation factor, eIF-5A
Cre02.g097650.t1.2	0.0133246	0.0113589	0.0698751	-0.00372754	-0.00885641	0.00137038	0.0765197	0.0735994	0.0159785	26S proteasome regulatory subunit
Cre02.g097900.t1.2	-0.0220932	-0.00235195	-0.0507676	0.0411941	-0.0438909	0.00317791	-0.0120825	0.0938012	0.0188044	Aspartate aminotransferase
Cre02.g099601.t1.1	-0.0280689	0.0099083	0.00482982	0.0468388	0.0176126	0.0282044	0.0136783	0.107636	0.0078361	(1 of 2) PTHR12663 - ANDROGEN INDUCED INHIBITOR OF PROLIFERATION AS3 / PDS5-RELATED
Cre02.g099850.t1.1	-0.0486007	-0.00985708	0.00723395	-0.0355415	0.00257996	0.00865298	-0.0068754	-0.00190875	-0.00101747	Pyruvate dehydrogenase, E1 component, alpha subunit
Cre02.g100200.t1.2	0.00373928	-0.03388	0.0232158	-0.058976	0.0197282	-0.0676691	-0.0752629	0.00477276	-0.00357211	NADH:ubiquinone oxidoreductase 22 kDa subunit
Cre02.g101350.t1.2	-0.0439804	-0.00630408	-0.00172425	-0.050217	0.0313753	-0.0215436	-0.0034382	0.0136325	-0.0124578	Cytosolic 80S ribosomal protein L10a
Cre02.g101400.t1.2	0.00165889	-0.0493695	-0.0323557	-0.0700443	0.0276865	-0.026347	-0.0205203	0.0404864	-0.0334334	Clathrin Heavy Chain
Cre02.g103550.t1.2	0.0190946	0.0603307	-0.0206807	0.00172788	-0.00162968	0.0454597	0.00932603	0.0593606	-0.00146527	Eukaryotic translation initiation factor 1A, eIF-1A
Cre02.g104900.t1.2	-0.0509824	-0.0119896	0.00388221	-0.00673726	0.0028669	0.00639442	-0.0015891	0.000123874	-0.009256	Flagellar Associated Protein 204
Cre02.g106600.t1.2	0.0096949	0.0463402	-0.0557951	-0.00751836	-0.071145	-0.0300153	0.0159089	0.00739872	-0.00815767	Cytosolic 80S ribosomal protein S19
Cre02.g107850.t1.2	-0.0447022	0.0118975	-0.028334	-0.0314864	-0.0331116	-0.0207591	0.00398085	-0.0101949	0.0179835	Cytokinesis-related protein
Cre02.g108850.t1.2	-0.0400721	-0.00425356	-0.0158977	0.0651942	-0.0309728	0.00323088	0.0129555	-0.00862611	-0.00722718	Chloroplast ribosomal protein L17
Cre02.g111800.t1.2	-0.0483244	-0.013006	0.0120277	-0.00184028	-0.0220448	0.0319997	-0.00586494	-0.0137021	0.00400262
Cre02.g112150.t1.2	0.0121368	0.0028285	-0.0130019	-0.0293313	0.103431	0.0316382	-0.0639578	-0.0224673	-0.0103717	(1 of 2) KOG3774 - Uncharacterized conserved protein Lama
Cre02.g114450.t1.2	0.043024	-0.0261016	-0.0343402	-0.00915983	0.00861306	0.032716	-0.00797349	0.0276404	-0.0151035
Cre02.g114600.t1.2	-0.0422981	-0.0378887	-0.0203119	0.00891988	0.00335731	0.0157884	-0.0291723	0.0167974	0.00765304	2-cys Peroxiredoxin
Cre02.g115200.t1.2	-0.0401113	-0.00455298	-3.73355e-05	-0.0654802	0.0308867	-0.0204436	-0.00626099	0.0124178	0.010318	Cytosolic 80S ribosomal protein L27a
Cre02.g116500.t1.1	-0.047958	-0.0058287	0.00840673	-0.0337287	0.0184721	-0.00290838	0.00318408	0.0259484	-0.00206665	Serine carboxypeptidase
Cre02.g116750.t2.1	-0.0314533	0.0355427	-0.0179892	-0.0131483	0.0695463	-0.0190164	0.0459535	-0.000212928	-0.00577299	Mitochondrial F1F0 ATP synthase, alpha subunit
Cre02.g118500.t1.1	-0.0168037	0.0368349	-0.0645637	0.0400392	-0.0285224	-0.0440158	0.02387	-0.0261692	0.0144761	Beta' subunit of COP-I complex
Cre02.g118950.t1.2	-0.0478119	-0.0145746	0.0271035	-0.0164921	-0.00902573	0.00207158	0.0202758	-0.0120041	0.00506408	Chloroplast ribosomal protein S17
Cre02.g120100.t1.2	-0.042337	-0.00621058	0.00700361	-0.0650042	0.0116177	0.00038058	-0.0102547	0.00141367	0.00305082	ribulose-1,5-bisphosphate carboxylase/oxygenase small subunit 1
Cre02.g120150.t1.2	0.0323304	-0.00133073	0.0455089	-0.0493316	-0.00761081	0.045203	0.0140789	0.0581416	-0.0335153	ribulose-1,5-bisphosphate carboxylase/oxygenase small subunit 2
Cre02.g141400.t1.2	0.0281325	0.0220992	-0.0397567	-0.0166062	-0.00836474	0.000954702	-0.0701111	-0.0780325	-0.0401266	Phosphoenolpyruvate carboxykinase
Cre02.g142146.t1.1	0.029269	-0.0512823	-0.0340771	-0.0275329	0.0356913	0.0167053	0.00501262	0.0217101	-0.00447355	predicted protein
Cre02.g142351.t1.1	-0.0478501	-0.0101185	-0.00885831	0.00499585	0.0337449	-0.0279276	0.00708921	0.0185809	0.0100546	(1 of 2) K15631 - molybdenum cofactor sulfurtransferase (ABA3)
Cre02.g142426.t1.1	-0.0452172	-0.014509	0.00266731	0.0487533	-0.0135032	0.018221	0.00524193	-0.00539597	0.00723066	(1 of 5) PF03732 - Retrotransposon gag protein (Retrotrans_gag)
Cre12.g486250.t1.2	-0.0507149	0.00266196	-0.016188	0.00966287	-0.00464204	-0.00187378	0.00573208	-0.0127355	-0.00231615	Flagellar Associated Protein 333
Cre02.g142800.t1.2	-0.0189996	0.00858508	-0.0223476	0.0870986	0.0496158	-0.0202895	0.0240053	0.0416675	0.0219111	thioredoxin-related protein
Cre02.g143000.t1.2	-0.0160174	0.0316443	0.0175561	0.0250011	-0.0128279	0.104919	-0.00137754	0.0509562	0.0149871	Glycerol-3-phosphate acyltransferase, chloroplast precursor
Cre02.g143050.t1.2	-0.0454407	-0.000392353	-0.0226557	0.0431166	-0.0243704	-0.0114272	0.0129446	-0.00460678	0.00804635	Acidic ribosomal protein P2
Cre02.g143200.t1.1	-0.0437155	0.00909284	-0.031389	-0.00126302	0.0202099	-0.0464269	0.0145478	0.0335648	0.0138561	Alanyl-tRNA-synthetase
Cre02.g143250.t1.2	0.036668	-0.0535734	-0.00983522	-0.00248123	0.0035109	0.0138403	0.00705408	0.0234728	-0.00482863	Isocitrate dehydrogenase, NAD-dependent
Cre02.g145800.t1.2	-0.0244035	0.0349195	-0.00226973	0.012512	-0.0639436	0.0750415	-0.029213	-0.0189871	0.0190468	NAD-dependent malate dehydrogenase
Cre02.g147900.t4.1	-0.0026578	-0.0536909	-0.0633821	-0.0324635	0.0325054	0.0101657	0.0189393	0.0276946	-0.00868061	Pyruvate kinase
Cre03.g143887.t1.1	0.00657818	-0.0584995	-0.0558654	-0.0186199	0.0110098	0.033587	0.0416693	0.00374351	-0.00873413	Arginyl-tRNA Synthetase
Cre03.g144667.t1.1	-0.0433878	0.0143363	-0.0326026	-0.0210449	-0.0439436	-0.0198216	0.00615146	-0.0139739	-0.0117788	Additional subunit of chloroplast ClpP complex
Cre03.g144807.t1.1	-0.0453835	-0.00621883	-0.0112223	-0.0072977	0.0491719	-0.0340836	0.00638962	0.0169729	0.0112719	Malate synthase
Cre03.g145247.t1.1	-0.0415664	-0.00529035	0.00158788	-0.0635146	0.0260328	-0.0151938	-0.00694607	0.00975012	-0.00293891	S-isoprenylcysteine O-methyltransferase
Cre03.g145507.t1.1	0.0311469	-0.0542929	0.00268031	-0.0050659	-0.0346721	-0.0222274	0.00700203	0.042667	0.0239679
Cre03.g145727.t1.1	0.0193079	0.0552503	-0.00528866	0.00659166	0.0424143	0.0681251	0.00273925	0.0285808	0.00953378	(1 of 1) PTHR11946:SF53 - TYROSINE-TRNA LIGASE
Cre03.g145747.t1.1	0.0118628	0.0498024	0.0278657	-0.053684	0.0187289	-0.0166131	0.0704254	0.0213786	-0.00368925	Chorismate synthase
Cre03.g145967.t1.1	-0.0398693	-0.00457042	0.00197677	-0.0687959	0.0263259	-0.0153668	-0.0078192	0.00960086	-0.0125817	(1 of 1) PTHR11586:SF1 - NUCLEIC ACID-BINDING, OB-FOLD-LIKE PROTEIN
Cre03.g146167.t1.1	-0.0492477	-0.000942081	-0.0206715	-0.00153856	0.00806501	-0.0304211	0.00855859	0.00887044	0.000660185	Predicted protein
Cre03.g146187.t1.1	-0.0431893	0.0143097	-0.0213534	-0.0519123	0.0140966	-0.0214541	0.000904414	0.00251038	0.00332567	(1 of 1) 1.2.1.38 - N-acetyl-gamma-glutamyl-phosphate reductase / NAGSA dehydrogenase
Cre03.g146247.t1.1	0.00347684	-0.0660344	0.0444049	0.00312959	-0.0280623	-0.0274213	0.0202015	-0.0273498	0.00824573	NADH:ubiquinone oxidoreductase 18 kDa subunit
Cre03.g146527.t1.1	0.0323136	-0.0344446	-0.0505657	-0.0118122	0.0346198	0.0370145	-0.0130562	-0.0327348	-0.0286966	Glutamic-gamma-semialdehyde dehydrogenase
Cre03.g149100.t1.2	0.0112337	-0.0548254	-0.0562944	-0.00567599	0.0248133	0.0513537	0.0139267	-0.0218406	-0.0101356	Citrate synthase, glyoxysomal/microbody form
Cre03.g149250.t1.2	-0.047878	-0.00593355	0.00279201	-0.0355612	0.0207767	-0.0040067	-0.00276319	0.0225732	-0.0107411	Isocitrate lyase
Cre03.g151200.t1.2	0.0265485	0.044149	0.00789436	0.0114887	0.00806136	0.0218656	-0.0731916	0.0598947	0.00780442	Conserved in the Green Lineage and Diatoms
Cre03.g152150.t1.2	-0.0495626	-0.0128008	0.00973625	-0.00367634	-0.0147742	0.0246408	-0.00470015	-0.00970368	-0.00087836
Cre03.g154550.t1.1	0.0409403	-0.0323552	0.0406883	0.0211748	-0.000952639	0.0131023	-0.0220383	0.00315853	0.00916519	Pyrroline-5-carboxylate reductase
Cre03.g156050.t1.2	0.00669657	-0.0307564	-0.0650718	-0.00402579	-0.034989	-0.0155163	-0.0334725	0.0908551	0.0164587	(1 of 2) K02838 - ribosome recycling factor (frr, MRRF, RRF)
Cre03.g156250.t1.2	0.0336006	-0.00115463	0.0568578	0.00402986	-0.0451806	0.0495527	0.0273921	-0.0219135	0.0129354	Flagellar Associated Protein 186
Cre03.g156750.t1.2	-0.0473273	0.000688323	-0.0248299	0.0304847	-0.0158731	-0.0201817	0.0126676	-0.00044823	0.00713201	T-complex protein 1, epsilon subunit
Cre03.g156900.t1.2	-0.0105212	0.0245714	0.0757297	-0.0349789	-0.019242	-0.0013319	0.0711503	0.0235051	0.00156498	Light-harvesting Chlorophyll a/b binding protein of LHCII
Cre03.g158900.t1.2	-0.0236974	0.0441026	-0.0422764	0.0314	-0.0550352	-0.0250146	-0.00914572	-0.0338242	-0.0123702	dihydrolipoamide acetyltransferase, possibly plastidic
Cre03.g160500.t1.2	-0.030771	-0.000869749	-0.00112115	-0.0838019	0.0379049	-0.0280226	-0.0079672	0.0153946	0.00451129	Lysyl-tRNA synthetase
Cre03.g164000.t1.2	-0.0209835	0.00631075	0.00707641	0.0437401	-0.0611078	0.0248274	-0.0783289	-0.0641045	-0.00235089	Anaerobiosis-Related protein 1
Cre03.g164600.t1.2	-0.0474668	-0.00831282	0.000657477	-0.0389449	0.0217741	-0.0116606	-0.00345353	0.00883494	-0.0094189	P-type ATPase/cation transporter, plasma membrane
Cre03.g166050.t1.2	-0.00427497	0.0412075	-0.0525559	-0.0293985	-0.0698105	-0.0118921	-0.0232089	-0.0525081	0.0227309	Selenium binding protein
Cre03.g168450.t1.2	-0.0488363	-0.000716537	-0.0124695	0.00864744	0.0325233	-0.0166198	0.0082141	0.018347	-0.00203966	T-complex protein 1, theta subunit
Cre03.g169400.t1.2	-0.0461568	-0.0144829	0.00352036	0.0435678	-0.0139431	0.0192787	0.00418318	-0.00601186	-0.0117475	UDP-glucuronic acid decarboxylase for UDP-Xylose synthesis
Cre03.g169900.t1.2	-0.0204528	0.0406471	-0.00178671	0.00945904	-0.0450634	0.0949799	-0.00237111	-0.00242963	-0.0187576
Cre03.g170450.t1.2	-0.0435068	-0.000775019	-0.00902339	0.0254139	-0.0569901	0.0242998	0.00291817	-0.0243397	-0.00709434
Cre03.g172000.t1.2	-0.0173016	-0.0127536	0.0118375	0.0648662	0.0216849	-0.0605294	0.0727355	-0.0477943	0.0208506	3-oxoacy-[acyl-carrier-protein] reductase
Cre03.g172300.t1.2	0.0255639	-0.0332682	-0.0366073	-0.0498411	-0.0222538	0.00892239	0.0259453	0.0742332	-0.00074385	Mitochondrial phosphate carrier protein
Cre03.g173350.t2.1	-0.0322753	-0.014475	0.0476433	0.0251678	0.00944721	-0.0365567	0.0729259	-0.0223113	0.000761613	predicted protein
Cre03.g173600.t1.2	-0.0290388	-0.00892246	-0.0207533	0.0741531	0.0396469	-0.0431655	0.0213346	0.0269454	0.00115696	(1 of 2) KOG0001//KOG0005 - Ubiquitin and ubiquitin-like proteins // Ubiquitin-like protein
Cre03.g175400.t2.1	-0.00967333	0.0472883	0.00717943	0.0232437	0.0494382	0.0145563	-0.0261062	-0.0983957	-0.0218893	Phosphoglucose isomerase
Cre03.g175750.t1.2	-0.0507259	-0.011308	0.0035145	-0.0144625	0.00640348	0.00322704	-0.00225661	0.00163162	0.00988194	(1 of 1) PTHR12461:SF2 - JMJC DOMAIN-CONTAINING PROTEIN 7
Cre03.g176250.t1.2	0.0419036	-0.0393346	-0.021716	-0.011395	0.00798077	0.0221447	0.0134262	0.0174803	-0.00663951	Vacuolar ATP synthase subunit D
Cre03.g180750.t1.2	-0.0506543	0.00372657	-0.0168419	-0.000705163	-0.00155124	0.0173086	-0.000995449	-0.000837537	0.0139963	Cobalamin-dependent methionine synthase
Cre03.g181200.t1.2	0.00027682	0.0480758	-0.056352	-0.0396425	-0.0520364	-0.0385981	0.0125711	0.00992108	-0.00836317	(1 of 1) K01969 - 3-methylcrotonyl-CoA carboxylase beta subunit (E6.4.1.4B)
Cre03.g181500.t1.2	-0.0163435	0.0448641	-0.0278643	-0.000845513	-0.0376689	0.00138406	-0.00176024	0.104142	0.00441228	4-alpha-glucanotransferase
Cre03.g181750.t2.1	0.0104033	0.0483402	-0.0560037	-0.00709385	-0.0677273	-0.0271673	0.0157431	0.00470304	0.00788119
Cre03.g182050.t1.2	0.00143583	0.0418857	-0.0592243	-0.0285403	-0.0637698	-0.0468306	0.0134931	-0.00892949	-0.0126502	(1 of 2) PTHR24096:SF221 - PROTEIN ACS-13, ISOFORM C
Cre03.g182150.t1.2	-0.046373	-0.00551356	0.0128524	0.00818106	0.018576	0.0233615	-0.0374945	-0.0395619	-0.00757413	predicted protein
Cre03.g182551.t1.2	0.043221	-0.0243771	0.0246065	0.0115511	-0.0152954	-0.00855079	-0.00140844	0.0568683	0.00697547	plastocyanin, chloroplast precursor
Cre03.g182800.t1.1	0.00665163	0.051919	0.00238277	0.0108322	0.00343272	0.103348	-0.0037816	-0.00811734	-0.00484338	Alanine-glyoxylate transaminase
Cre03.g183400.t1.1	-0.0480279	-0.0129507	-0.00510888	0.0351561	0.0133086	-0.00866121	0.00832114	0.00893096	0.0048729	(1 of 1) PTHR36770:SF1 - CALCIUM HOMEOSTASIS REGULATOR-RELATED
Cre03.g185550.t1.2	0.0276535	-0.0456633	0.00770148	-0.0449822	-0.0380322	-0.0489625	0.013492	-0.0217249	0.00778987	Sedoheptulose-1,7-bisphosphatase
Cre03.g187450.t1.2	-0.0459857	0.00568045	-0.0108715	0.0321822	-0.0344337	0.0125961	0.0157181	-0.0287746	-0.00607565	Ribose-5-phosphate isomerase
Cre03.g188250.t1.2	0.0128176	-0.0447264	-0.0402183	-0.044134	0.0637585	0.0439446	-0.00357068	-0.0136623	0.0128938	ADP-glucose pyrophosphorylase small subunit
Cre03.g189800.t1.2	0.0425441	0.00900333	-0.0152546	-0.018434	-0.0444031	0.00401525	0.0565567	-0.0147934	0.0280117	Peptidyl-prolyl cis-trans isomerase, cyclophilin-type
Cre03.g190100.t1.1	0.00797483	-0.0318544	-0.0770077	-0.0458775	0.0494364	0.00551295	0.00571306	0.00416947	-0.0249039	Eukaryotic translation initiation factor 3, subunit B
Cre04.g216850.t1.2	-0.0370821	-0.00734532	-0.0460381	-0.00412046	-0.0259383	-0.0241917	-0.069831	0.00880867	-0.0039697	Alpha tubulin 2
Cre03.g191050.t1.2	-0.0378558	0.00413068	0.00270081	0.0541829	-0.026469	0.0592053	0.00233449	-0.0270673	-0.00167017	Ran-like small GTPase
Cre03.g193750.t1.1	0.0313919	-0.0278815	-0.0447908	0.0209265	0.0522155	0.0126171	0.0551914	-0.0028645	0.00822033	Glycine cleavage system, T protein
Cre03.g194200.t1.2	-0.015715	-0.0444464	-0.03474	0.0231473	-0.00413743	0.0930157	0.0030905	0.0146694	-0.0203019	Pyruvate dehydrogenase E1 beta subunit
Cre03.g194350.t1.2	-0.050595	-0.0120924	0.00651397	-0.00974628	-0.00354879	0.0133917	-0.00347726	-0.00372746	-0.00281762
Cre03.g194850.t1.2	-0.0128748	0.0386965	0.0501185	-0.0495361	-0.0625487	-0.000336376	0.0300772	0.0309124	0.0327799	NAD-dependent malate dehydrogenase, chloroplastic
Cre03.g197500.t2.1	-0.0114939	0.0409017	-0.0344323	0.0627035	0.0678538	-0.0181049	-0.0172074	-0.00784915	0.00510096	Predicted protein
Cre03.g198850.t1.2	-0.022944	-0.0211945	0.0474947	0.0636313	-0.00909707	-0.0112452	-0.0314878	0.0678987	0.0166268	Thylakoid llumen protein
Cre03.g198950.t1.2	-0.00895599	-0.017459	-0.0312499	0.00961563	-0.0200574	-0.0279076	0.103231	-0.0846203	0.0239525	Conserved in the Green Lineage
Cre03.g199000.t1.2	-0.0257799	-0.0477806	-0.0625891	0.00674793	0.0208123	-0.000434986	0.0120461	0.0180317	-0.0102103	Phototropin
Cre03.g199535.t1.1	-0.0498179	-0.0115167	0.00849627	-0.0194098	-0.00602933	0.0166868	-0.00575094	-0.00576963	-0.020693	low molecular mass early light-induced protein
Cre03.g199647.t1.1	-0.0495889	-0.00991966	0.00212013	-0.0268517	0.0141535	-0.00418746	-0.00287784	0.00525003	0.00265861	Eukaryotic translation initiation factor 4A3
Cre03.g199900.t1.2	-0.0497955	-0.0136686	0.00270326	0.0225698	-0.00386555	0.0109313	0.00238485	-0.00173893	-0.00238443	Eukaryotic translation initiation factor 4E
Cre03.g199983.t1.1	-0.0485406	-0.00952375	0.00572786	-0.036679	0.00713953	0.00389101	-0.00612667	0.000617138	-0.00410539	(1 of 1) PTHR11668//PTHR11668:SF257 - SERINE/THREONINE PROTEIN PHOSPHATASE // SUBFAMILY NOT NAMED
Cre03.g200250.t1.2	-0.0459363	-0.0145351	0.00441584	0.0430616	-0.0163183	0.0218058	0.00359683	-0.00739556	-0.0142141	Putative isocitrate lyase/malate synthase
Cre03.g200543.t1.1	0.0296335	-0.0135908	0.042164	-0.0132499	0.0560035	-0.0217827	-0.00663271	-0.0822489	-0.00425685	Mitochondrial substrate carrier protein
Cre03.g200991.t1.1	-0.0169373	0.0460286	-0.061383	0.0106507	-0.0379289	-0.0208623	0.0157467	-0.0510666	-0.00951572	(1 of 1) K15262 - protein BCP1 (BCP1, BCCIP)
Cre03.g203450.t1.2	-0.0404224	-0.0110555	0.00685064	0.0632987	0.00914819	-0.00919549	0.0296522	0.0254164	0.0233462	Cytosolic 80S ribosomal protein S21
Cre03.g203850.t1.2	-0.0497912	-0.011925	0.00867047	0.00178756	-0.0105768	0.0252215	-0.00380131	-0.0123914	0.00674065	ATP-sulfurylase
Cre03.g204250.t1.2	-0.0303209	0.0114654	-0.0223765	0.0432101	0.0833866	-0.00473095	-0.0346097	-0.0102162	-0.0405254	S-Adenosyl homocysteine hydrolase
Cre03.g204601.t1.1	-0.0456114	-0.0135576	0.0144637	0.0091309	-0.033088	0.0423592	-0.00612121	-0.0192129	0.0118261	Carbohydrate/purine kinase and Flagellar Associated Protein
Cre03.g206600.t1.2	-0.0110973	-0.023805	0.0348718	-0.0911731	0.0180241	0.0491949	-0.0147923	-0.00100657	0.00867448	Acetohydroxyacid dehydratase
Cre03.g206929.t1.1	-0.016151	0.0367586	-0.0234776	-0.086324	0.0347308	-0.0155172	-0.00205924	0.0197961	0.000555794	membrane associated metalloprotease involved in chloroplast development
Cre03.g213313.t1.1	0.0190807	0.0580443	-0.0141627	0.00285738	0.00770873	0.0529022	0.0078236	0.0640853	0.0119891	(1 of 2) K00059 - 3-oxoacyl- (fabG)
Cre04.g213250.t1.2	-0.0451431	0.0121193	-0.00649932	-0.0333643	-0.0388959	-0.0176509	0.0248214	-0.0058565	0.00814487	(1 of 4) 3.4.11.14 - Cytosol alanyl aminopeptidase / Soluble alanyl aminopeptidase
Cre04.g214500.t1.1	-0.0322357	-0.0401456	-0.0439984	-0.0165161	0.0431924	0.0206495	0.0279073	-0.0103942	0.0177101	Isocitrate dehydrogenase, NADP-dependent
Cre04.g214502.t1.1	-0.00687472	0.00863637	0.0671878	0.0182059	-0.0189132	0.0275196	0.0676113	0.084689	0.0224988	UDP-D-glucose/UDP-D-galactose 4-epimerase 5
Cre04.g215150.t2.1	-0.0472736	-0.00774688	0.00722598	-0.0442661	0.00748171	0.00651715	-0.00731001	0.00569254	-0.00291142	soluble starch synthase I
Cre04.g215850.t1.2	-0.0309461	0.0464615	-0.0218684	-0.0457744	0.0326075	0.0264114	0.00134876	0.0156466	-0.0145043	Importin alpha
Cre04.g216950.t1.2	0.028274	-0.0599854	-0.014208	-0.00622935	-0.00293132	-0.0142695	-0.0471092	-5.45231e-05	0.00114699	(1 of 1) 2.3.1.180 - Beta-ketoacyl-[acyl-carrier-protein] synthase III / KASIII
Cre04.g217550.t1.1	-0.0484756	-0.0130222	-0.00428334	0.0329355	0.0118486	-0.00684911	0.00760033	0.00794103	-0.0115328	Eukaryotic translation initiation factor 3, subunit C
Cre04.g217921.t1.1	-0.0188733	0.0161427	0.0170733	-0.0353068	0.016993	-0.0239268	-0.118775	0.0256417	-0.014976	Beta subunit of COP-I complex
Cre04.g218100.t1.2	0.00388499	-0.0601522	-0.0635497	-0.0247469	-0.0195731	-0.0035997	0.00263876	-0.00271908	0.0108269	Flagellar Associated Protein 25
Cre04.g218250.t1.2	-0.0161584	-0.0454926	-0.0733315	0.0150832	0.00479815	0.0161207	0.0350892	-0.0209042	-0.0259375	Flagellar Associated Protein 313
Cre04.g220350.t2.1	-0.032965	-0.0110024	-0.0155357	0.0789068	0.0244145	-0.026686	0.0189378	0.0184929	0.00459658	Vacuolar ATP synthase subunit A
Cre04.g221400.t1.2	-0.0486324	-0.00951137	0.00522198	-0.0360548	0.00836142	0.0025573	-0.00575805	0.00135366	0.00502081
Cre04.g222700.t1.2	-0.0328588	0.0218939	-0.0226585	-0.0755401	-0.0225514	-0.020522	-0.00918676	0.0120536	-0.00558721	Elongation Factor 3 and ABC transporter
Cre04.g226850.t1.2	-0.0376705	-0.0183246	0.00800076	0.0263303	0.0205933	-0.050577	-0.0663878	0.013772	0.00697675	Pepsin-type aspartyl protease
Cre04.g229300.t1.1	0.0404602	0.00522042	-0.0129195	0.0248816	0.0235874	0.0203352	0.0762485	-0.0154496	0.0426301	rubisco activase
Cre04.g229700.t1.2	-0.0460735	-0.014542	0.00552242	0.0403424	-0.0184648	0.0243342	0.00264671	-0.00880377	-0.00879201	UDP-glucose pyrophosphorylase
Cre04.g231222.t2.1	-0.0407885	0.017321	-0.0475783	0.0167853	0.0220682	0.0237279	0.0315871	-0.0169846	0.0272611	Chaperonin 60A
Cre04.g232104.t1.1	0.0327488	0.035693	0.0502035	-0.0257537	-0.022789	0.0181406	0.0179631	0.0413369	0.00528178	Light-harvesting complex II chlorophyll a/b binding protein M3
Cre05.g232150.t1.2	0.0352637	0.0281463	0.0218554	-0.00373446	0.0662099	0.0127493	0.0487403	-0.00693818	0.00133262	Glutamate dehydrogenase
Cre05.g232750.t1.2	0.000444858	0.0528199	-0.0137906	-0.0491488	0.0717138	0.0369191	-0.00355717	-0.00670837	-0.00955836	NimA-related protein kinase
Cre05.g233050.t1.2	-0.00924799	-0.0629314	-0.0303005	-0.0529246	0.00255833	-0.00223229	0.00889047	0.0360695	-0.00735556	Flagellar Associated Protein 162
Cre05.g233305.t2.1	-0.0160521	0.0540971	-0.016743	0.0329198	-0.00808379	0.0753704	0.00942595	0.0316284	-0.00367392	(1 of 1) K07071 - uncharacterized protein (K07071)
Cre05.g233800.t1.2	-0.0377882	0.0307102	-0.0232612	-0.0544934	-0.00348887	-0.0137661	-0.0171859	0.0274902	0.00904173	Glycyl-tRNA synthetase
Cre05.g233900.t1.2	0.0228674	-0.0116009	-0.00498888	-0.0526063	-0.00172272	-0.0285665	0.106981	0.0227362	0.00240441	Ascorbate peroxidase
Cre05.g233950.t1.2	0.0177344	-0.0471561	-0.0209901	0.0112875	0.0406642	0.0543342	-0.0170391	-0.0751077	-0.0183896	Conserved in the Green Lineage
Cre05.g234550.t2.1	0.0169746	0.0284527	0.0340081	-0.0307543	0.0432772	0.0101467	0.103268	0.000465337	0.015717	Fructose-1,6-bisphosphate aldolase
Cre05.g234637.t1.1	-0.0483935	-0.00960465	0.00678005	-0.0373625	0.00440341	0.00682901	-0.00682251	-0.000985779	0.00355834	(1 of 1) K02957 - small subunit ribosomal protein S15Ae (RP-S15Ae, RPS15A)
Cre05.g234638.t1.1	-0.0508702	-0.0107028	-0.000673938	-0.00099153	0.0161112	-0.00363783	0.00142838	0.00353701	0.00211215	(1 of 1) 2.4.2.14 - Amidophosphoribosyltransferase / Phosphoribosyldiphosphate 5-amidotransferase
Cre05.g235550.t1.1	-0.0470106	-0.0111634	-0.00997675	0.0243838	0.0302217	-0.0259246	0.00991424	0.0178805	0.0101557	(1 of 546) 2.7.11.1 - Non-specific serine/threonine protein kinase / Threonine-specific protein kinase
Cre05.g237400.t1.2	0.0229717	-0.0551297	-0.0130749	-0.0140887	-0.00268293	0.0261717	-0.0467981	0.0629446	0.00965164	Diaminopimelate epimerase
Cre05.g237450.t1.2	-0.0101784	-0.0580355	-0.00701095	-0.0693823	-0.00115889	0.0210588	0.0322886	0.00807265	0.00166017	Plastid-specific ribosomal protein 1
Cre05.g238332.t1.1	0.0218245	-0.0381347	0.040818	-0.00723276	-0.02752	0.00412042	-0.074726	0.0604919	0.00167214	Photosystem I reaction center subunit II, 20 kDa
Cre05.g241950.t1.2	-0.0136058	-0.023289	-0.074019	-0.0420867	-0.0210014	-0.0341887	0.054207	0.0218338	-0.0164557	Voltage-dependent anion-selective channel protein
Cre05.g242300.t1.2	-0.0444808	0.00869699	-0.0374842	0.0176662	-0.0146803	-0.0397469	0.0156069	0.00276885	0.0122224	Eukaryotic translation initiation factor 3, subunit D
Cre05.g242550.t1.2	-0.0467019	0.0146786	-0.0132457	-0.0320361	-0.00190312	0.000760575	0.00328981	0.0391328	0.0185107	Radial spoke protein 6
Cre05.g243800.t1.2	0.0216281	0.0213279	-0.0127191	-0.0384059	-0.0718283	0.0211933	-0.0392369	0.0783831	0.0199158	conserved expressed protein involved in PSII biogenesis
Cre05.g245158.t1.1	-0.0013782	0.0352149	-0.0896545	-0.00909865	-0.00807324	-0.0388289	-0.0102013	0.0144955	-0.00602155	(1 of 4) 3.6.3.16 - Arsenite-transporting ATPase / Arsenite-translocating ATPase
Cre05.g245900.t1.2	0.0314397	0.0104609	0.0661863	0.00790459	0.0442735	-0.0392007	0.0093728	-0.028325	-0.0019185	Branched-chain amino acid aminotransferase
Cre05.g245950.t1.1	-0.0454221	0.0196572	-0.0262685	0.0105181	0.00450997	-0.00998419	0.014136	0.0462272	-0.00557242	Dynamin-related GTPase
Cre05.g247450.t1.2	-0.0495841	0.000881073	-0.0140375	-0.00553482	-0.0315749	0.000793238	0.00249582	-0.0120146	0.00863022	Putative rhodanese-like protein
Cre05.g248450.t1.2	-0.0351691	-0.00508396	0.00609254	0.0281648	-0.0705519	0.0527073	-0.00340614	-0.0344868	-0.00739799	Mitochondrial carbonic anhydrase
Cre06.g249250.t1.2	-0.0223452	0.0341349	0.0402796	0.0138393	0.04387	0.0197969	0.0740569	-0.048965	0.00264811	Cytosolic 80S ribosomal protein L7ae
Cre06.g250100.t1.2	0.00862568	0.0597392	-0.0245808	0.0414624	0.0471636	0.0102566	-0.00242987	-0.0491007	0.0149595	Heat shock protein 70B
Cre06.g250200.t1.2	-0.042757	0.0178149	-0.0149979	-0.0337079	0.0400735	-0.0099984	0.00476248	0.0410728	0.00410341	S-adenosylmethionine synthetase
Cre06.g250950.t1.2	-0.0430525	-0.0137035	0.0160434	0.0158953	-0.0403119	0.049033	-0.00634957	-0.0228289	-0.000767008	U2 snRNP auxiliary factor, small subunit
Cre06.g251400.t1.2	0.00400975	0.0686637	-0.013616	-0.00398056	0.0233849	0.0385395	0.0300427	0.0453986	0.0189441	NADP-dependent malic enzyme
Cre06.g251500.t1.2	0.0106692	-0.0447071	-0.0428217	0.0437667	0.00615727	-0.0281625	-0.0799647	0.0152173	-0.0107844	Spermine synthase
Cre06.g251650.t1.1	0.0161182	0.0436479	0.00450403	0.00357318	0.012835	0.0602591	0.0053023	0.100567	0.0015639	Low-affinity phosphate transporter
Cre06.g252200.t1.2	-0.0492709	-0.0100326	0.00534109	-0.0312096	0.00656104	0.00418323	-0.0052608	0.000636304	0.00289607	chloroplast outer envelope protein
Cre06.g252650.t1.2	-0.0223588	-0.0453493	-0.0518099	0.0530553	-0.0116751	-0.00271221	-0.0215464	-0.021456	-0.00890032	Isopropylmalate dehydratase, small subunit
Cre06.g254400.t1.1	0.0313637	-0.0131169	-0.0550229	-0.0299873	0.0474217	0.0497089	0.00500644	-0.0224194	-0.0303041	Fumarate hydratase
Cre06.g255100.t1.1	-0.0230629	0.0400034	-0.0161964	-0.0241335	-0.00392863	0.0187168	0.00994083	0.107359	0.0275155
Cre06.g256250.t1.2	0.0432919	-0.0209359	0.00979593	-0.00977435	-0.0201883	-0.0449577	-0.0202617	0.0422564	-0.00929654	Thylakoid lumenal protein
Cre06.g257500.t1.2	-0.0475691	-0.0299522	-0.00354886	-1.66427e-05	0.00139614	0.00265584	-0.0089071	0.0144393	0.00671604	14-3-3 protein
Cre06.g257601.t1.2	0.0195747	0.00524049	-0.000577642	-0.0451336	-0.100545	-0.0478268	0.0106797	0.0120613	0.00481923	2-cys Peroxiredoxin
Cre06.g258700.t1.1	-0.0305159	0.0363689	-0.0293555	-0.0620218	-0.00265522	0.00753183	-0.00368558	-0.0456601	-0.0119768	Pyruvate carboxylase
Cre06.g259100.t1.1	-0.0299365	0.0245814	-0.035559	0.0713867	0.0324502	-0.00819474	0.0222119	0.00662098	0.000246075
Cre06.g259900.t1.2	-0.0166553	0.0284072	-0.0286997	0.0727969	0.0481277	0.0131872	0.00534226	0.064882	0.00455983	Chloroplast ATP synthase gamma chain
Cre06.g261000.t1.2	0.0257017	0.0118619	0.0854073	0.0060922	-0.0144243	-0.0160981	0.0164192	0.0364748	0.00687086	Photosystem II 10 kDa polypeptide
Cre06.g261450.t1.2	0.00238701	-0.0449365	0.00551863	0.0233305	0.0772415	-0.0469491	-0.00135423	0.06776	0.0114667	High mobility group protein
Cre06.g261500.t1.2	0.00951771	0.0469472	-0.0599554	-0.006356	-0.0577077	-0.0316234	0.014006	-0.035358	-0.0213031	Conserved in the Plant Lineage and Diatoms
Cre06.g261800.t1.2	0.0221358	0.0119542	0.0711033	-0.00103144	-0.04027	-0.00521235	0.0734869	0.0188271	0.0170677	Prephenate dehydratase
Cre06.g262700.t1.1	-0.0424306	-0.0166897	0.0231965	-0.0194629	-0.0140348	-0.00110815	-0.0658175	-0.00752463	-0.00895404	Ubiquinol:cytochrome c oxidoreductase 14 kDa subunit, mitochondrial
Cre06.g262850.t1.2	-0.0494147	-0.0123768	0.0103085	-0.0102397	-0.0142177	0.0245634	-0.00578174	-0.00982037	-0.00555609	Small Rab-related GTPase
Cre06.g263250.t1.1	-0.0101898	-0.032614	-0.0702675	0.0527826	0.0429809	-0.0134951	0.024257	0.0202143	0.0236827
Cre06.g263450.t1.2	-0.0413981	0.0170452	-0.000132707	-0.0542223	0.00982091	0.0386409	-0.0199962	-0.00340007	0.0192189	Putative eukaryotic translation initiation factor 1 alpha
Cre06.g264200.t1.2	-0.0392949	0.0025746	0.0211078	0.00814653	-0.0220995	0.0644368	-0.00240708	0.0591687	0.0104737	Iron-sulfur subunit of mitochondrial succinate dehydrogenase
Cre06.g264350.t1.2	-0.0458522	0.0150314	-0.0090579	0.0345975	0.0201755	0.0342267	0.00698022	-0.0018936	0.00265428	Chloroplast ribosomal protein L13
Cre06.g264400.t1.1	-0.0288368	-0.0109374	0.0259831	0.00199949	-0.066562	0.0755913	-0.0141279	-0.0384291	-0.00114865	(1 of 1) PTHR13992 - NUCLEAR RECEPTOR CO-REPRESSOR RELATED NCOR
au5.g12933_t1	-0.00920043	-0.0446547	0.0101678	-0.0324366	-0.053859	0.0864003	-0.0120257	-0.0193185	0.00905278	MM H4-type histone
au5.g12934_t1	0.0222546	0.00122631	0.060392	0.0170389	0.0785486	-0.0197182	0.031437	0.0382195	0.028442	MM H3-type histone
Cre06.g265800.t1.2	-0.0306727	-0.0395817	-0.00958184	-0.0372054	-0.0524707	0.034396	0.0290994	-0.0301341	0.00604195	Chloroplast ribosomal protein L28, imported to chloroplast
Cre06.g268600.t1.2	-0.0415791	-0.0135615	0.0123676	0.0388172	-0.0357176	0.0462176	-0.00191845	-0.0228523	0.00279208	Nucleic acid binding protein
Cre06.g269050.t1.2	-0.0105104	0.0354495	0.0103945	-0.0219242	0.0543563	0.0877818	-0.0134582	-0.0605987	0.0145904	possible chloroplast protein translocon component Tic62
Cre06.g269450.t1.2	-0.0363748	-0.0129812	0.0206295	0.0174477	-0.0550996	0.0634548	-0.00903984	-0.03102	-0.00361381	Eukaryotic translation initiation factor 3, subunit G
Cre06.g269950.t1.2	-0.0456842	-0.011495	-0.00837506	0.0502272	0.00410831	-0.00691744	0.0108812	0.00586458	-0.0036169	Cell Division Cycle protein 48
Cre06.g271200.t1.2	0.0267829	0.0566719	-0.00860819	0.0107458	0.0228137	0.0296091	-0.0542343	0.00587588	-0.000871048	Pyridine nucleotide-disulphide oxidoreductase
Cre06.g272050.t1.2	-0.0292842	0.0452169	0.00703595	0.0371662	0.0113823	0.00541464	0.0385249	0.0662708	0.00954676	Phosphoglycerate mutase, 2,3-bisphosphoglycerate-independent
Cre06.g272650.t1.2	0.00455291	-0.0671311	-0.0256641	0.0186029	-0.00540993	-0.0399237	-0.0499241	0.00100789	-0.000436979	Light-harvesting protein of photosystem I
Cre06.g272800.t1.2	-0.0484956	-0.00508652	0.0197275	0.0204413	-0.00573004	0.0110396	0.0276741	0.016664	0.00314412	Cytosolic 80S ribosomal protein S8
Cre06.g272850.t1.2	-0.0478504	-0.012575	0.0132264	-0.00880489	-0.0231728	0.0336885	-0.00736695	-0.0147995	0.012919	Chloroplast ribosomal protein L1
Cre06.g272900.t1.2	0.0109276	-0.0424406	-0.0650541	0.00615327	-0.0654503	0.0291805	-0.0141204	-0.00283273	0.00082438	Flavin-containing amine oxidase
Cre06.g272950.t1.1	-0.0433286	-0.0319765	-0.0182939	-0.0185608	0.0255095	-0.00839744	0.0304586	-0.00314884	0.00657377	Cytosolic 80S ribosomal protein S18
Cre06.g273000.t1.2	-0.0479011	-0.00863091	0.00147971	-0.0377404	0.0191808	-0.00892833	-0.00378486	0.00742712	0.0062736	Protein Kinase C Binding Protein
Cre06.g273300.t1.2	-0.00682186	0.0277965	0.025358	0.00106188	0.0544963	0.0153071	-0.115626	0.0214438	-0.00873026	Threonyl-tRNA synthetase
Cre06.g273413.t1.1	-0.049309	-0.0121795	0.0105257	-0.0130699	-0.0139049	0.0244454	-0.0062321	-0.00982832	-0.00470825	(1 of 1) K14835 - ribosomal RNA methyltransferase Nop2 [EC:2.1.1.-] (NOP2)
Cre06.g273600.t1.2	-0.0475729	-0.00843803	0.00178725	-0.0399955	0.0190009	-0.00860886	-0.00422908	0.00718111	-0.00163343	Cytosolic 80S ribosomal protein S27a
Cre06.g273700.t1.2	0.0191655	-0.039369	-0.0802679	-0.0208415	-0.00980189	0.0132225	0.00282962	-0.0134754	-0.0065778	Photosystem II stability/assembly factor HCF136
Cre06.g274650.t1.1	0.0196418	0.0576276	-0.00929536	0.00560878	0.0332967	0.0639815	0.00429282	0.0345923	-0.00385655	Complex I intermediate-associated CIA30 protein, mitochondrial
Cre06.g275100.t1.2	-0.0462464	0.00989347	-0.0132214	0.0301819	0.0271877	0.0169934	-0.0143795	0.03106	-0.00618581	Nucleolin
Cre06.g278098.t1.1	0.0460287	0.026269	-0.0223282	-0.00178727	0.00301072	0.0250004	-0.0107341	0.0216565	-0.00305935	Methylcrotonoyl-CoA carboxylase alpha subunit
Cre06.g278148.t1.1	-0.0166085	-0.0259357	0.026085	0.0388947	-0.00664416	-0.0218628	-0.112642	0.0226049	0.0177587	(1 of 2) K18121 - glyoxylate/succinic semialdehyde reductase (GLYR)
Cre06.g278162.t1.1	0.0244879	0.0336857	-0.0248338	0.00107877	0.0307644	0.0935864	0.0106557	0.0307352	0.00990045	Pherophorin-chlamydomonas homolog 3
Cre07.g357200.t1.2	-0.0266449	0.0199234	-0.0143349	0.0813766	0.0525709	0.00408187	-0.0159644	0.00546854	0.0312149	Similar to UDP-Glucose Dehydrogenase
Cre06.g278195.t1.1	0.0303165	-0.0295334	0.0590859	0.000145487	-0.00320474	-0.0478399	0.014049	-0.0468351	-0.0120188
Cre06.g278210.t1.1	0.0133732	-0.0158697	-0.097733	-0.00372785	0.0123971	0.0262723	0.0060307	0.016673	-0.0319177	Phosphoglucomutase
Cre06.g278213.t1.1	-0.0339874	-0.0180699	0.0163865	0.0310112	0.0255028	-0.0757635	0.0438168	0.0138462	0.00292077	Light-harvesting protein of photosystem I
Cre06.g278221.t1.1	-0.0498336	-0.0127694	0.00905783	-0.00351313	-0.0128782	0.0226599	-0.00427795	-0.00861714	0.00178695	Trehalose-6-phosphate synthase/phosphatase
Cre06.g278222.t1.1	-0.0282784	-0.0214071	0.0314723	-0.0574113	-0.0456955	0.0228078	0.0194552	-0.0591039	-0.00272442	Receptor of activated protein kinase C
Cre06.g278239.t2.1	-0.036023	-0.0027812	-0.0023546	-0.0717269	0.0385014	-0.028734	-0.00573115	0.0164297	0.00175269	Serine/arginine-rich pre-mRNA splicing factor
Cre06.g278255.t1.1	-0.017286	-0.0124596	-0.0757073	0.0342199	0.0631858	-0.0146593	0.0284893	-0.00638103	-0.0165242
Cre06.g279400.t1.2	-0.0033364	0.0562202	-0.0225774	-0.0238801	0.025951	0.0427278	0.00576088	-0.0832321	-0.0343891	Serine carboxypeptidase
Cre06.g280800.t1.2	-0.0409115	-0.00507624	0.00265021	-0.0666399	0.0239668	-0.0128557	-0.00793872	0.00837735	0.00666462	(1 of 1) K11291 - nuclear autoantigenic sperm protein (NASP)
Cre06.g280950.t1.2	-0.0508482	-0.0121396	0.0052078	-0.00710287	-0.000733537	0.0102269	-0.00240818	-0.00195107	0.00607621	Pyruvate kinase
Cre06.g282800.t1.2	-0.0465939	-0.00165444	-0.01012	-0.0385885	0.0215073	-0.0286217	0.00333962	0.009079	0.00748804	Isocitrate lyase
Cre06.g283050.t1.2	-0.0147279	-0.0117861	-0.0129948	0.025387	-0.0404475	-0.0882919	-0.0870806	-0.0080599	0.0252578	light-harvesting protein of photosystem I
Cre06.g283950.t1.2	0.00285357	-0.00187972	0.0460004	0.0131165	-0.0329157	-0.0701807	0.100342	-0.0280055	0.00321595	Light-harvesting Chlorophyll a/b binding protein of LHCII
Cre06.g284000.t1.2	0.0099501	0.0479803	-0.0592364	-0.00655327	-0.0605415	-0.0301025	0.0145889	-0.0242148	0.00550433	(1 of 1) PTHR16019//PTHR16019:SF5 - SYNAPSE-ASSOCIATED PROTEIN // BSD DOMAIN-CONTAINING PROTEIN 1
Cre06.g284900.t2.1	0.00382344	0.0112737	-0.0899641	-0.0112356	0.00217237	0.0454363	0.0562856	0.0146582	0.0423218	Cyclophilin
Cre06.g285250.t1.2	0.0244789	0.0360496	0.0638434	0.0165759	0.00482977	-0.0451568	-0.0438781	0.00661662	-0.0254996	Light-harvesting Chloropyll a/b binding protein of LHCII type I, chloroplast precursor
Cre06.g285401.t1.1	-0.0399501	0.0271279	-0.00761853	-0.0486586	0.0296529	0.0234266	-0.00202542	0.0282472	0.0120754	Histone-like Flagellar Associated protein
Cre06.g293150.t1.2	-0.00984394	0.0221231	0.0334455	-0.0148023	0.0738663	0.00879742	0.0465067	-0.0949705	0.00128736	Phosphoglycerate mutase
Cre06.g293950.t1.2	-0.00586299	-0.0504296	-0.0688043	0.0374565	0.00424719	0.0285053	0.0205241	0.0126082	-0.0183851	Serine hydroxymethyltransferase
Cre06.g294650.t1.2	0.0170909	-0.0398236	-0.0677719	-0.00465528	0.0296083	0.0479365	0.0171327	0.0375177	-0.0161697	Alanine-glyoxylate transaminase
Cre06.g294750.t1.2	0.0234626	0.043661	0.0389714	0.0185005	0.0391155	0.0177318	0.0715448	0.00167789	0.00694448	Chlorophyll synthetase
Cre06.g294950.t1.1	-0.0198518	-0.0319542	0.0394595	0.0434379	-0.00129852	-0.0264027	0.0911093	-0.01288	-0.0102092	Enoyl-[acyl-carrier-protein] reductase
Cre06.g296250.t1.1	0.0162169	0.062252	-0.0507233	-0.00186092	-0.024218	0.005296	0.0119983	-0.0230434	-0.00702077	putative tRNA synthetase class II (D, K and N) family protein
Cre06.g298100.t1.2	-0.0505349	-0.0120376	0.0067222	-0.0107536	-0.0038071	0.0137386	-0.00371461	-0.00394062	0.0106297	Translation initiation protein
Cre06.g298350.t1.2	-0.0429582	-0.0132805	-0.00702244	0.0599482	0.00925299	-0.00727427	0.0121029	0.008375	0.000598573	Flagellar Associated Protein 224
Cre06.g298650.t1.2	-0.0433293	0.00513538	0.0102626	0.0216693	0.0290058	0.0371816	0.0542414	-0.00340701	0.000101237	Eukaryotic initiation factor 4A
Cre06.g299650.t1.2	-0.005943	0.0200034	0.0255764	-0.0787555	-0.00501951	-0.0630131	0.0642033	0.0245719	-0.00158495	inactive subunit of chloroplast ClpP complex
Cre06.g300550.t1.2	-0.0392121	0.00205965	-0.0301037	0.0358901	0.0280523	-0.0583879	0.00528275	0.0286416	0.0225046	(1 of 14) PF02493 - MORN repeat (MORN)
Cre06.g300700.t1.1	-0.0412888	-0.00518103	0.00181694	-0.0646181	0.0256996	-0.0147975	-0.00721262	0.0094924	-0.0149468	Flavin reductase
Cre06.g304350.t1.2	-0.0055081	-0.069993	-0.0320924	0.0373605	0.0128177	-0.0106554	0.00157779	0.0116227	-0.00306777	Mitochondrial cytochrome c oxidase subunit
Cre06.g306300.t1.2	-0.0462888	-0.00853901	0.00846202	-0.0488551	0.00307001	0.00882414	-0.00916552	-0.00246789	0.00024553	Magnesium chelatase subunit I, isoform 1
Cre06.g306850.t1.2	-0.0437633	-0.00619595	-0.00162629	-0.0512158	0.0313861	-0.0215108	-0.00361464	0.0135766	0.00930404	DEAD/DEAH box helicase
Cre06.g307300.t1.1	0.00661337	0.0245926	-0.0288935	0.00309407	-0.0926775	-0.0426054	-0.0647432	-0.0325854	-0.0263963	ADP/ATP carrier protein, mitochondrial
Cre06.g307500.t1.1	0.00076843	-0.00958918	-0.087721	0.00855126	-0.0449818	0.0150264	0.0606547	-0.0183454	0.0179982	Low-CO2 inducible protein C
Cre06.g308250.t1.2	-0.0445728	-0.00674154	0.00170939	-0.0534914	0.0230344	-0.0123079	-0.00579688	0.00864506	-0.00501473	Cytosolic 80S ribosomal protein S4
Cre06.g308500.t1.2	-0.0451639	-0.0144143	0.00129534	0.0505732	-0.0102994	0.0146577	0.00624751	-0.00344649	-0.00344149	Carbamoyl phosphate synthase, small subunit
Cre06.g308850.t1.2	-0.00746529	-0.0692096	-0.032055	0.0288452	0.0165133	-0.0190754	-0.0254322	0.0127434	0.00190099	hypothetical eIF3-like protein
Cre06.g309100.t1.2	-0.020485	0.0372461	-0.0277663	0.0231256	-0.0852637	0.0440992	0.00846388	-0.00244801	-0.0116745	Chaperonin 60C
Cre06.g310750.t1.2	-0.0219384	0.0263072	-0.041616	-0.0740685	-0.0203994	-0.0514179	0.00368874	-0.0023591	0.000440988	Gamma subunit of COP-I complex
Cre07.g318750.t1.2	-0.0461798	-0.00762604	0.00204173	-0.0472185	0.0203825	-0.00972576	-0.00523505	0.00751697	-0.000192257	Aminoimidazole Ribonucleotide synthetase
Cre07.g321400.t1.1	-0.0452442	-0.011562	0.0168295	-0.022104	-0.0293682	0.0409111	-0.0110502	-0.0191643	-0.00922202	Membrane-associated hydroxyproline-rich glycoprotein 6
Cre07.g323600.t1.1	-0.0428864	0.00847488	-0.0198892	0.0484269	-0.0210409	0.0178162	0.00917374	-0.0359159	-0.0100691	(1 of 1) PF11317 - Protein of unknown function (DUF3119) (DUF3119)
Cre07.g324200.t1.2	-0.0420473	-0.0128536	-0.00902005	0.0612975	0.0141634	-0.0127618	0.0133962	0.0112843	0.0189107	Diacylglyceryl-N,N,N-trimethylhomoserine synthesis protein
Cre07.g325400.t1.2	0.0466909	-0.0302846	-0.00716746	-0.00644209	0.0165288	0.00652034	0.0135208	-0.0138574	0.00156858	Isopropylmalate dehydrogenase
Cre07.g325734.t1.1	-0.0419188	-0.00537177	0.00021193	-0.0605679	0.0289638	-0.0184892	-0.0057991	0.0116106	0.0103826	Flagellar Associated Protein 340
Cre07.g325736.t1.1	0.0281716	-0.039247	-0.0442454	-0.030485	0.00102449	0.0575525	-0.0126531	0.0335721	0.00595567	(1 of 16) PF04755 - PAP_fibrillin (PAP_fibrillin)
Cre07.g325748.t1.1	0.0171117	0.0538869	-0.0171812	0.000117683	-0.0164528	0.0390072	0.0104718	0.0877721	0.0131096	(1 of 1) 3.5.2.9 - 5-oxoprolinase (ATP-hydrolyzing) / Pyroglutamase (ATP-hydrolyzing)
Cre07.g327350.t1.2	-0.0381215	0.0363635	-0.0025454	-0.00588506	0.0208639	0.0248243	-0.0644564	0.00542314	-0.00510852	Calcium/calmodulin-dependent protein kinase
Cre07.g328200.t1.2	-0.0321184	-0.0186471	0.0459228	0.0414273	-0.0145453	-0.0234283	0.0661844	-0.0175706	-0.00583392	PsbP-like protein of thylakoid lumen
Cre07.g330200.t1.2	-0.0435262	-0.012441	-0.00999325	0.0530234	0.0199583	-0.0179813	0.0130691	0.0140073	0.0146085	Radial Spoke Protein 9
Cre07.g330250.t1.2	-0.0138209	-0.0439936	-0.0477004	0.0234482	-0.0568211	-0.0221015	-0.0619932	0.00216816	0.0109825	Photosystem I reaction center subunit H
Cre07.g331500.t1.1	-0.0459634	-0.0124652	-0.00852542	0.04243	0.0199411	-0.016667	0.0110812	0.0132411	-0.000137912	inactive subunit of chloroplast ClpP complex
Cre07.g331550.t1.2	-0.000659573	-0.0530018	-0.0300778	-0.0679767	0.0390295	-0.0197351	0.0182842	0.0205293	-0.0087035	Phosphoserine aminotransferase
Cre07.g335400.t1.1	-0.0349981	0.0369575	-0.00410046	-0.00328198	0.00897597	0.0168574	-0.0493463	0.0699779	0.0368379	(1 of 1) PTHR19211//PTHR19211:SF7 - ATP-BINDING TRANSPORT PROTEIN-RELATED // ABC TRANSPORTER-RELATED PROTEIN
Cre07.g336950.t1.1	-0.019384	0.0345058	-0.00736702	0.0442547	0.0849668	0.0200725	-0.0347395	-0.0303326	-0.0135368	Starch phosphorylase
Cre07.g337650.t1.2	0.0104582	-0.0624614	-0.0542596	-0.00587071	0.00891128	0.0302517	0.024621	0.00793532	0.0050675	Mitochondrial pyruvate dehydrogenase complex, E1 component, alpha subunit
Cre07.g338451.t1.1	-0.0497358	-0.0110291	-0.00494422	0.00304446	0.0239159	-0.0169941	0.00463642	0.012806	-0.00641604	Fructose-1,6-bisphosphatase
Cre07.g339150.t1.1	-0.0464306	-0.00612046	-0.0180828	0.042944	0.00922942	-0.0160373	-0.00979048	-0.0102679	0.0260646	Chaperonin 60B2
Cre07.g339700.t1.2	-0.000301638	0.0570137	0.00050271	0.0262334	0.0289201	0.0512108	-0.0588254	0.0493951	-0.00325456	Iron-sulfur cluster assembly protein
Cre07.g340200.t1.1	0.0178189	-0.0501825	-0.0527659	-0.0236588	0.0265074	0.04779	0.0177819	0.0262888	0.00123462	Proton-gradient related-like
Cre07.g340350.t1.1	0.0208298	0.00187194	-0.0724935	-0.0375068	0.0275134	0.0514933	0.0463183	-0.00120686	0.0094039	Mitochondrial F1F0 ATP synthase associated protein 1
Cre07.g341600.t2.1	0.027717	-0.054173	-0.0323599	-0.0258921	-0.0155285	0.00512479	0.0141473	0.0458369	-0.0110987	GrpE nucleotide release factor
Cre07.g343700.t1.2	-0.0230686	0.0225968	-0.0371708	0.0739471	0.05234	-0.0189862	0.0223219	-0.00959628	0.00501122	Dihydrolipoamide succinyltransferase, oxoglutarate dehydrogenase E2 component
Cre07.g344400.t1.2	-0.0326477	0.0150079	0.0398825	0.00676067	-0.0130554	-0.028202	0.0887494	-0.0211966	0.0090763	(1 of 3) 1.1.1.95 - Phosphoglycerate dehydrogenase / Phosphoglyceric acid dehydrogenase
Cre07.g344550.t1.2	0.0314221	0.0369055	0.0134189	0.000141713	0.00762067	0.00156656	0.0936101	0.00376494	0.0181699	(1 of 3) 1.1.1.95 - Phosphoglycerate dehydrogenase / Phosphoglyceric acid dehydrogenase
Cre07.g344950.t1.2	-0.0150303	0.017226	0.0285914	-0.0508354	-0.0568797	0.0024169	-0.0962163	-0.0116757	-0.00754731	Light-harvesting protein of photosystem I
Cre07.g345500.t1.2	0.0425822	-0.0373155	-0.0208713	-0.0119669	0.00852052	0.0209986	0.0228919	0.00994966	-0.000950908	(1 of 1) PF13875 - Domain of unknown function (DUF4202) (DUF4202)
Cre07.g349200.t1.2	-0.0458383	-0.00669692	0.00123827	-0.0476572	0.0244739	-0.0108501	-0.00503301	0.00658727	0.000653996
Cre07.g350500.t1.2	-0.0502059	-0.0129861	0.00753749	0.0015321	-0.0102388	0.0195052	-0.00280845	-0.00678352	0.00289286	Valyl-tRNA synthetase
Cre07.g352251.t1.1	0.025772	-0.0551222	0.000811062	-0.0161855	-0.00446438	-0.00733062	0.0732738	-0.011315	-0.00653456	(1 of 1) PTHR18934//PTHR18934:SF99 - ATP-DEPENDENT RNA HELICASE // ATP-DEPENDENT RNA HELICASE DHX37-RELATED
Cre07.g352350.t1.2	-0.0410764	0.0165692	-0.0384429	-0.00231819	-0.0527009	-0.0216046	0.0102022	-0.016057	-0.0134856	FtsH-like ATPase
Cre07.g352850.t1.2	-0.0460789	-0.00126613	0.0153359	-0.00520218	-0.00816325	0.0426958	-0.00244594	0.0469987	0.0101483	Chloroplast ribosomal protein L32
Cre07.g353450.t1.2	-0.0477862	-0.0105339	-0.00916168	0.0164697	0.0316874	-0.0250057	0.00845587	0.0164857	0.00300917	Acetyl-CoA synthetase/ligase
Cre07.g353550.t1.2	-0.0504415	-0.0128226	0.00693299	-0.000159109	-0.00793968	0.0172423	-0.00264042	-0.00558987	0.0205331	Translation initiation factor SUI1 family protein
Cre07.g356350.t1.1	-0.0424823	-0.013252	-0.00725519	0.061575	0.00925331	-0.00749132	0.0124096	0.00849345	0.0152117	1-deoxy-D-xylulose 5-phosphate synthase, chloroplast precursor
Cre07.g356400.t1.2	-0.0468577	-0.0143957	0.00780554	0.0309347	-0.021518	0.0284889	0.000270496	-0.011188	0.00328786	similar to GMP phosphodiesterase, delta subunit
Cre07.g356600.t1.2	-0.0507085	-0.0111857	0.00278535	-0.0145155	0.00844795	0.00105589	-0.00183742	0.00279445	-0.00414246	(1 of 1) PTHR13096 - MINA53 MYC INDUCED NUCLEAR ANTIGEN
Cre07.g357850.t1.2	-0.0397235	-0.0366422	-0.00683176	0.0069392	-0.0280636	0.0517207	0.00358869	-0.0152249	-0.0126489	Cytosolic 80S ribosomal protein L22
Cre08.g358526.t1.1	-0.0183389	0.00214207	-0.038909	0.0663935	0.000572701	-0.0792266	0.0461459	0.0102403	0.0240923	Plastidic ADP/ATP translocase
Cre08.g358540.t1.1	0.0132754	0.0356155	0.0578199	0.00471584	-0.0369724	0.0545575	0.0661602	0.0172758	0.0258713	(1 of 3) PF03703 - Bacterial PH domain (bPH_2)
Cre08.g358562.t1.1	-0.0436943	-0.00518266	-0.00128039	0.0261214	-0.0523706	0.0325666	0.000524828	-0.0239942	0.00592435	Chaperonin 20
Cre08.g358580.t1.1	-0.020752	0.0554803	-0.0564297	0.0135027	0.0204877	-0.0168767	0.00836805	-0.0213378	0.008911	Carbamoyl phosphate synthase, large subunit
Cre08.g359350.t1.2	-0.0265038	-0.0519615	-0.0466338	0.0140593	0.0230122	0.0339936	0.0142466	-0.013489	-0.00341339	Biotin carboxylase
Cre08.g359750.t2.1	-0.0423621	0.00149834	0.004828	-0.0431617	0.0428128	-0.0287459	0.0160998	0.0290968	-0.0110032	Cytosolic 80S ribosomal protein S9
Cre08.g360900.t1.2	-0.0481296	0.00179223	-0.00074046	-0.024423	0.0383756	0.0112662	-0.00257458	-0.00431478	-0.00317941	Cytosolic 80S ribosomal protein S15
Cre08.g361850.t1.2	0.0350504	-0.0524873	-0.0185481	-0.00104162	-0.0295645	0.0114802	-0.0036369	0.0211116	0.0087249	(1 of 1) PF05981 - CreA protein (CreA)
Cre08.g362450.t1.2	-0.0281555	0.039086	0.00658179	-0.0315521	-0.000633679	-0.0375619	0.0733113	-0.0422212	-0.0216977	Alpha-amylase
Cre08.g365400.t1.2	-0.0221608	0.0296863	-0.0630213	0.0117988	-0.0433216	-0.0611196	0.0217353	-0.00494054	0.0230575	Chloroplast ribosomal protein L31
Cre08.g365900.t1.2	0.0355774	-0.0414633	-0.0234797	-0.00589849	-0.0367843	-0.033668	0.0390666	-0.0041518	0.00825121	Stress-related chlorophyll a/b binding protein 1
Cre08.g370450.t1.2	0.0423276	-0.0290956	-0.0387974	-0.0124879	0.00488165	0.0272108	0.0164454	0.00864652	-0.0259742	Mitochondrial GrpE homolog
Cre08.g371450.t2.1	0.0368361	-0.0434787	-0.0112674	-0.00997303	-0.0312402	0.0449232	0.0171049	0.0102951	-0.00953359	Zeta subunit of COP-I complex
Cre08.g372100.t1.2	-0.0360048	0.0289523	-0.0153093	0.0433056	0.0627035	-0.00335261	0.000773008	0.00563357	-0.0045446	Heat shock protein 70A
Cre08.g372450.t1.2	0.0329466	-0.0209605	0.0131749	0.0211109	-0.0371234	-0.00477182	0.070655	0.0657397	0.0158685	Photosystem II Oxygen Evolution Enhancer protein 3
Cre08.g378050.t1.2	0.0199317	0.0214439	0.0645748	-0.000777344	-0.017924	0.00607138	0.0805186	0.0502906	0.0288189	NADH:ubiquinone oxidoreductase 16 kDa subunit
Cre08.g379200.t1.1	-0.0494889	-0.00564158	0.000930507	-0.0205259	-0.0232365	0.0156999	-0.00445547	-0.0122398	0.00098572	Conserved in the Plant Lineage and Diatoms
Cre08.g380201.t1.1	-0.0372787	-0.00800865	-0.0158917	0.0654322	0.0384903	-0.0258928	0.0168529	0.0116673	-0.00106517	Putative dehydroquinate dehydratase/shikimate:NADP oxidoreductase
Cre08.g382800.t1.2	-0.023077	0.0182038	-0.0331524	-0.000956634	-0.0691777	-0.0607694	-0.0622502	-0.0203463	0.00324023	(1 of 1) PF00036//PF07714//PF13499 - EF hand (EF-hand_1) // Protein tyrosine kinase (Pkinase_Tyr) // EF-hand domain pair (EF-hand_7)
Cre09.g386200.t1.1	-0.0368268	-0.00308165	-0.00551876	-0.0633798	0.0447175	-0.0358856	-0.00291583	0.0205141	0.00179821	OctotricoPeptide Repeat Protein
Cre09.g386400.t1.2	-0.0299117	0.0532001	-0.0183376	-0.00553462	-0.0337592	0.0160687	0.0389477	0.0314336	-0.0222516	Flagellar Associated Protein 124
Cre09.g386650.t2.1	-0.0254976	0.0352501	0.0210542	-0.0608204	-0.00462374	0.0410106	-0.0366461	0.0511986	0.0191588	ADP/ATP carrier protein, mitochondrial
Cre09.g386750.t1.2	-0.0163592	0.053228	-0.00949101	-0.0146274	0.024707	0.0727867	0.0081497	-0.0549634	0.0244776	Heat shock protein 90A
Cre09.g387000.t1.2	-0.0481735	-0.0135977	0.0109227	0.00911675	-0.0226463	0.0317115	-0.00398317	-0.0133122	-0.0103698	Conserved in the Green Lineage
Cre09.g387800.t1.2	-0.0321187	-0.0353602	-0.0161946	0.0333901	0.0091642	0.0192685	0.0318792	0.0780952	0.0265428	Pre-apoferritin
Cre09.g387875.t1.1	-0.0419196	-0.00529009	-0.00318462	-0.0543933	0.0363696	-0.0268664	-0.00311684	0.0162456	-0.0135327	Soluble inorganic pyrophosphatase
Cre09.g388200.t1.1	-0.0270769	-0.0551143	0.00372936	-0.0429685	-0.0245498	0.0333647	-0.00973252	-0.0187471	-0.00046252	Cytosolic 80S ribosomal protein L10
Cre09.g388467.t1.1	-0.0411653	0.028984	-0.0311653	-0.0135231	-0.0156156	-0.0180871	0.0180963	0.04775	-0.00222395	Similar to GDP dissociation inhibitor GDI1
Cre09.g388500.t1.2	-0.0215089	0.0233274	-0.026969	-0.089028	0.0184734	-0.0394486	-0.00202586	0.00389187	-0.00645288	(1 of 12) PF09273 - Rubisco LSMT substrate-binding (Rubis-subs-bind)
Cre09.g388650.t1.1	0.0166435	0.0625395	-0.0473804	-0.00261846	-0.0336096	0.00781052	0.0134538	0.0104629	-0.0152107	Adenylate/guanylate cyclase
Cre09.g388726.t3.1	-0.0477797	-0.00949723	0.00836729	-0.0402854	0.000817434	0.0107729	-0.00809752	-0.00321282	0.00943062	(1 of 1) 3.1.3.32 - Polynucleotide 3'-phosphatase / 2'(3')-polynucleotidase
Cre09.g388800.t1.2	-0.0377227	-0.0160474	0.0230393	0.0461702	0.013853	-0.0399202	0.0543721	0.00397307	0.00743688	Glutamate dehydrogenase
Cre09.g389689.t1.1	0.015629	-0.0329928	0.0388056	-0.0326945	0.0153209	-0.0118931	0.0361189	-0.105917	0.0180117	Aspartate semialdehyde dehydrogenase
Cre09.g390615.t1.1	-0.0499214	-0.0111914	0.00741334	-0.0218675	-0.00217235	0.0128085	-0.00539415	-0.00373579	0.00693081	Lipase Domain Flagellar Associated Protein 12
Cre09.g390763.t1.1	-0.0428231	-0.0138776	0.0155064	0.0201634	-0.0402878	0.0486164	-0.00555921	-0.0225261	0.00387653	Rab-like GTP-Binding Flagellar Associated Protein 354
Cre09.g391450.t1.2	-0.0136001	0.0541448	-0.0436906	0.0168423	-0.0176004	0.00131454	0.0215819	0.0776014	-0.000764583	Hybrid-cluster protein
Cre09.g391900.t1.1	0.0289902	-0.0151774	0.0343413	-0.0115025	-0.0112295	-0.0492936	0.0531488	-0.0835999	-0.0165036	Thioredoxin h1, cytosolic
Cre09.g392350.t2.1	-0.0419351	-0.00488677	0.0420974	-0.0120245	-0.0340439	0.0336056	-0.0065242	0.0350175	-0.0174593	glycine-rich RNA-binding protein
Cre09.g392766.t1.1	-0.050186	-0.0108963	0.00519757	-0.0219934	0.00410011	0.00619983	-0.00410736	-0.0001724	0.00838607	(1 of 12) 2.7.10.2//2.7.11.1 - Non-specific protein-tyrosine kinase / Cytoplasmic protein tyrosine kinase // Non-specific serine/threonine protein kinase / Threonine-specific protein kinase
Cre09.g392867.t1.1	0.00581099	-0.0389948	-0.0525721	-0.0170131	0.0578816	0.0695794	0.0314855	-0.00571959	0.0120234	Flagella Membrane Glycoprotein 1B
Cre09.g393150.t1.2	-0.0156729	-0.0361092	-0.0705195	-0.0493527	0.0299945	0.0242288	0.00902502	-0.0101843	0.0097007	Multicopper ferroxidase
Cre09.g393173.t1.1	-0.0151478	-0.0288868	-0.0582532	0.00144112	0.0174164	0.0875879	0.0271784	0.0332576	-0.00992986	Early light-inducible protein
Cre09.g393200.t1.2	-0.00595487	0.0659159	-0.0559706	-0.00594514	-0.0128231	0.00281342	0.0148919	-0.00700011	0.0271298	Heat shock protein 70C
Cre09.g393358.t1.1	-0.0502782	-0.00435982	-0.0124064	0.00420261	0.0142716	-0.0186027	0.00698853	0.0136917	0.0103727	(1 of 1) K13199 - plasminogen activator inhibitor 1 RNA-binding protein (SERBP1)
Cre09.g393543.t1.1	-0.00146453	0.0475628	-0.0592032	-0.0427524	-0.0365643	-0.0413102	0.0101179	-0.0288185	-0.0193412	Hybrid-cluster protein
Cre09.g393765.t1.1	0.0259305	0.0572495	-0.015209	0.00702301	-0.0109591	0.0152309	-0.0487603	0.0447772	-0.00443133	Predicted protein with LysM domain
Cre09.g394436.t1.1	0.0310513	0.00860181	-0.027748	0.0269563	-0.00520868	-0.0232073	-0.0275861	-0.105636	-0.00817223	(1 of 1) PF03030 - Inorganic H+ pyrophosphatase (H_PPase)
Cre09.g394450.t1.2	0.00458148	-0.0119098	-0.100416	0.00683538	0.00179882	0.0146099	0.0139792	-0.0401192	0.0306279	Ran-binding protein 1
Cre09.g394550.t1.2	0.0398378	-0.0390709	-0.0214404	-0.0141402	-0.0039039	0.0265961	-0.0405348	-0.000439986	0.00539448	ribose-phosphate pyrophosphokinase
Cre09.g394750.t1.2	0.0117045	-0.0293673	-0.0932689	0.00613992	0.000750986	0.0210327	0.0162166	0.0187009	-0.0255261	Chloroplast Ribosomal Protein S1
Cre09.g394850.t1.2	0.0104521	0.0610759	-0.0457351	0.000325141	-0.0422026	0.0244752	0.0088753	-0.0352781	-0.00990184	LrgB-like protein
Cre09.g395250.t1.1	0.0103526	0.0491076	-0.0595539	-0.00589621	-0.0543062	-0.0278246	0.0138846	-0.034974	-0.00335391	Flagellar Associated Protein 36
Cre09.g395350.t1.1	-0.0480322	-0.0137721	0.0104998	0.0128625	-0.0227463	0.0314851	-0.00331605	-0.0131168	0.00227282	Mitochondrial F1F0 ATP synthase associated protein 9
Cre09.g395650.t1.1	-0.0442234	-0.0137787	-0.00412458	0.0565116	0.0026092	0.000288625	0.0100577	0.00433066	-0.0014785	(1 of 2) PF13806 - Rieske-like [2Fe-2S] domain (Rieske_2)
Cre09.g396100.t1.2	0.0161789	0.0400387	0.0549529	0.00542365	-0.0202924	0.0574849	0.063788	0.0127397	0.00155007	Pherophorin-chlamydomonas homolog 15
Cre09.g396213.t1.1	0.0241387	-0.040143	0.0364124	0.0150909	-0.0463706	-0.0439464	-0.0343745	0.0549432	0.0165425	Photosystem II Oxygen Evolution Enhancer protein 1
Cre09.g396252.t1.1	0.0287264	-0.00964431	-0.0623541	-0.00618187	0.0489883	0.0509017	0.00361086	-0.0403896	-0.00204831	Glutathione reductase
Cre09.g396650.t1.2	-0.0500017	0.00816889	-0.00734581	-0.0206244	-0.0082902	0.017755	-0.00117745	-0.00414205	-0.00313804	Phosphate acetyltransferase
Cre09.g397200.t1.2	-0.0438503	-0.00606549	0.0169435	-0.0310959	-0.01531	0.0477529	-0.0135361	-0.0329629	0.00164938	T-complex protein 1, zeta subunit
Cre09.g397450.t1.1	-0.0204784	-0.0619	-0.0288898	0.0246405	0.0212219	-0.010536	0.042844	0.0110725	-0.00838578
Cre09.g397697.t1.1	-0.0463065	0.000373674	-0.0196885	0.0441272	0.0066157	-0.0131536	0.0139767	0.009683	0.00862688	Ribosomal protein L4
Cre09.g400050.t1.1	0.0157763	0.0568671	-0.0124548	-0.00358728	0.0576514	0.0596321	0.000357154	-0.0156328	0.00145919
Cre09.g400627.t1.1	-0.0506009	-0.0109626	0.00187271	-0.0152668	0.0112156	-0.00184199	-0.00139274	0.00432508	0.00394766
Cre09.g400650.t1.2	-0.0455923	0.00383086	0.0268839	0.018054	0.00458451	-0.00348005	0.0510223	0.0197298	0.0132132	Cytosolic 80S ribosomal protein S6
Cre09.g401886.t1.1	-0.0398247	-0.0154417	0.048297	-0.0153656	-0.00798107	-0.0185137	0.0520994	-0.0115561	-0.00639005	(1 of 1) 1.11.1.5 - Cytochrome-c peroxidase
Cre09.g402950.t1.1	0.0124927	0.0592057	-0.0153785	-0.0163214	0.05855	0.0536715	0.000182563	-0.0102355	0.00988721	Conserved in the Green Lineage
Cre09.g404000.t1.1	0.0276252	-0.0395279	-0.0417217	-0.0364077	-0.0380883	-0.0438253	0.0250792	-0.0156778	0.0013462	thylakoid lumenal 17.4 kDa protein
Cre09.g405050.t1.2	-0.0418743	0.00291084	-0.0165925	-0.0543682	0.0218438	-0.0373898	0.00069917	0.0125484	-0.0155569	Vacuolar ATP synthase subunit D
Cre09.g405800.t1.2	-0.0503257	-0.0130882	0.00675811	0.0042227	-0.0089363	0.0179208	-0.00204533	-0.00586397	-0.0147257	(1 of 1) PTHR11911//PTHR11911:SF109 - INOSINE-5-MONOPHOSPHATE DEHYDROGENASE RELATED // SUBFAMILY NOT NAMED
Cre09.g406050.t1.2	-0.0465355	-0.0102951	0.0131332	-0.0390726	0.019007	-0.0198819	0.0126472	0.00422141	-0.000533008	CTP synthase
Cre09.g406600.t1.1	-0.0474314	-0.0143638	0.00480353	0.0351157	-0.0144192	0.0207019	0.00251282	-0.00687291	0.00872358
Cre09.g407016.t1.1	0.0189054	0.0657686	-0.0392077	0.000908609	-0.00355376	0.0283172	0.00996766	-0.00445928	-0.0154695	(1 of 6) PTHR13748//PTHR13748:SF4 - COBW-RELATED // COBW DOMAIN-CONTAINING PROTEIN DDB_G0274527
Cre09.g407700.t1.2	-0.0110574	-0.060738	-0.0600347	0.0261089	0.00375923	-0.00468474	-0.00349327	0.00775219	0.00452831	Cysteine endopeptidase
Cre09.g408200.t1.2	-0.0504376	-0.0114233	0.00591378	-0.0171168	0.00053949	0.00962617	-0.00396608	-0.0018835	-0.00497264	Serine/arginine-rich pre-mRNA splicing factor
Cre09.g409350.t1.2	-0.0399642	0.0372013	-0.0349677	-0.0233942	0.015444	-0.00654157	0.00986172	0.0210576	-0.00106542	Fe-S ABC transporter
Cre09.g410050.t1.2	-0.0314261	0.0186877	-0.0362062	0.0730794	0.0256541	-0.0150543	0.0217435	-0.00609702	0.0148558	putative Cation-transporting ATPase
Cre09.g410600.t1.1	0.027659	0.0469403	0.0326503	0.000798551	0.0151245	0.0068618	0.0727321	-0.0210228	-0.009775	Phosphoprotein phosphatase 2C-related
Cre09.g410650.t2.1	-0.0395241	-0.0170155	0.0384592	0.0178233	-0.0432536	0.0305197	0.0250771	-0.030078	0.00529476	N-5-phosphoribosyl-ATP transferase
Cre09.g410700.t1.2	-0.00402975	0.0550481	0.047491	-0.0493615	0.0213436	0.0392215	-0.00598389	-0.0287511	0.00790564	NADP-Malate Dehydrogenase
Cre09.g411100.t2.1	-0.0499493	-0.00217354	0.00190954	-0.014441	-0.0246292	0.0032	0.0107172	-0.0176237	0.00078932	Cytosolic 80S ribosomal protein S10
Cre09.g411200.t1.2	0.0328979	-0.0214358	-0.0433534	-0.00110445	0.0276393	0.0733996	0.0296566	0.0058107	-0.0159726	Rieske [2Fe-2S] domain, putative, chloroplast location proposed
Cre09.g412100.t1.2	0.0313925	0.012456	0.0402109	-0.0210485	-0.0441615	-0.0521063	0.0622835	0.01516	-0.0109596	Photosystem I reaction center subunit III
Cre09.g415550.t1.2	-0.0472509	-0.00763021	0.00745313	0.0386045	0.00751834	0.0018087	0.0234694	-0.0199038	0.00906715	Mitochondrial F1F0 ATP synthase associated protein 2
Cre09.g415800.t1.2	-0.0479329	0.0194451	-0.019699	-0.0172448	0.0210778	0.00253414	0.00458687	0.00339784	0.0148109	(1 of 1) K16865 - programmed cell death protein 4 (PDCD4)
Cre09.g416050.t1.2	0.0269949	-0.0105699	0.0248535	-0.0238214	-0.0567059	0.00917757	0.060415	0.0811148	-0.0153651	Argininosuccinate synthase
Cre09.g416150.t1.2	-0.0447275	0.0284805	-0.0138107	-0.0230196	0.0172405	0.026631	0.00244332	0.02023	-0.0122575	Mitochondrial F1F0 ATP synthase associated protein 7
Cre09.g416350.t1.2	-0.0470561	0.00786566	-0.00446999	-0.0207398	0.0131771	-0.0464712	-0.0100639	0.0126929	0.0164278	Nucleosome assembly protein
Cre09.g416800.t1.2	0.030222	-0.0483912	-0.0431458	-0.0274265	0.00482971	-0.00982728	-0.0323366	-0.0206159	-0.00277277
Cre09.g416850.t1.2	-0.0392716	-0.00320481	-0.000637719	-0.0666715	0.0352735	-0.0205924	-0.0063609	0.0103047	-0.00837437	(1 of 546) 2.7.11.1 - Non-specific serine/threonine protein kinase / Threonine-specific protein kinase
Cre09.g417150.t1.2	0.0197219	-0.00515358	-0.069299	-0.0689206	0.00590933	0.0259166	0.00141472	0.0346169	0.000138882	Mono-functional catalase
Cre10.g417700.t1.2	-0.0488092	-0.00928813	-0.00258543	-0.0229054	0.0257713	-0.0169931	0.000294191	0.012155	-0.000201553	Cytosolic 80S ribosomal protein L3
Cre10.g420350.t1.2	0.0283774	-0.0323976	-0.0155733	0.0100451	-0.0492692	-0.0524229	-0.0548591	-0.0476012	0.0208553	Photosystem I reaction center subunit IV, 8.1 kDa
Cre10.g420750.t1.2	-0.0503817	-0.0138671	0.00784594	0.0113344	-0.00462597	0.00944557	0.00519024	-0.00385178	-0.00152557	Cytosolic 80S ribosomal protein L30
Cre10.g421600.t1.2	-0.0431061	-0.00971762	-0.0150401	0.0279129	0.0422738	-0.0397021	0.0131596	0.0250704	0.00486461	Threonyl-tRNA synthetase
Cre10.g421850.t1.2	-0.0476438	-0.0129798	0.0131546	-0.00244885	-0.0251337	0.0352135	-0.00661101	-0.0154901	0.00591333	(1 of 1) KOG4401 - Uncharacterized conserved protein
Cre10.g423300.t1.1	-0.0283235	0.0387203	0.00699544	-0.00346763	0.0231548	0.0905321	-0.00389135	0.0155727	-0.0199259	(1 of 1) 3.4.22.40 - Bleomycin hydrolase / Aminopeptidase C (Lactococcus lactis)
Cre10.g423500.t1.2	-0.0498894	-0.0127494	0.00892092	-0.00367152	-0.0124317	0.0222082	-0.00421438	-0.00837419	0.000608059	Heme oxygenase
Cre10.g423650.t1.2	-0.0494552	-0.00719934	0.00131638	-0.00229268	-0.0289071	0.0209596	-0.00250233	-0.0143893	0.00638815	Chloroplast ribosomal protein L11
Cre10.g424100.t1.2	0.00624803	-0.00390468	0.073492	0.0302829	0.0141358	-0.00548976	-0.087478	0.0461228	-0.00337795	Inorganic pyrophosphatase
Cre10.g425900.t1.2	-0.014801	-0.000528577	0.0449194	-0.069661	-0.0666902	-0.0512618	-0.00250528	0.000639801	0.00661011	Light-harvesting protein 5 of photosystem I
Cre10.g427250.t1.2	-0.0477816	-0.00891068	0.00516178	-0.0414375	0.0101289	0.000973534	-0.00635656	0.00202088	0.00744617	Profilin
Cre10.g427700.t1.2	-0.0212589	0.0547568	-0.0558223	-0.0161688	-0.0279901	-0.00867199	0.0132001	-0.0143786	-0.000601624	DEAD box ATP-dependent RNA helicase
Cre10.g429100.t1.2	-0.0221127	0.0454609	-0.0274952	-0.035089	-0.0639874	0.029437	0.00452615	0.0373421	0.00880134	(1 of 1) PTHR11451//PTHR11451:SF21 - TRNA SYNTHETASE-RELATED // BIFUNCTIONAL GLUTAMATE/PROLINE--TRNA LIGASE
Cre10.g430000.t1.1	0.0258263	-0.0265469	-0.0709232	0.00476608	0.0141226	0.0527086	0.0137761	-0.0302079	0.00740486
Cre10.g430501.t1.1	-0.0491385	-0.000110409	-0.00843174	0.0105147	0.0344111	-0.00613459	0.00690122	0.0180947	0.000310115	(1 of 1) PTHR22904//PTHR22904:SF331 - TPR REPEAT CONTAINING PROTEIN // CARBOXYLATE CLAMP-TETRATRICOPEPTIDE REPEAT PROTEIN
Cre10.g432800.t1.2	-0.0450505	-0.00712298	-0.00707934	-0.0309138	0.0401084	-0.0322243	0.00190455	0.0198765	-0.017586	Cytosolic 80S ribosomal protein Sa
Cre10.g433600.t1.2	0.00438729	-0.0598545	-0.0495639	-0.0260284	0.0320898	0.0420363	0.0115501	0.0124926	0.0109922	(1 of 1) 1.5.1.20 - Methylenetetrahydrofolate reductase (NAD(P)H) / N(5,10)-methylenetetrahydrofolate reductase
Cre10.g433950.t1.1	0.0413863	-0.0376026	-0.00421802	-0.0165345	-0.0134607	0.022501	0.0295632	0.0315756	0.00227157	(1 of 2) PTHR33222//PTHR33222:SF3 - FAMILY NOT NAMED // PROTEIN CURVATURE THYLAKOID 1C, CHLOROPLASTIC
Cre10.g434450.t1.2	-0.0489833	-0.0119849	-0.00613156	0.0210816	0.0210535	-0.015567	0.00735115	0.0123906	0.00494356	NADH:ubiquinone oxidoreductase 39 kDa subunit
Cre10.g434750.t1.2	0.0260767	-0.0254762	-0.0547659	-0.0360763	0.0531033	0.0443624	0.0145864	-0.0196878	-0.00246507	Acetohydroxy acid isomeroreductase
Cre10.g435800.t1.2	-0.0318068	0.0328222	-0.0329057	8.52145e-05	0.0386515	-0.0240976	0.0179947	0.0755771	-0.00426764	Chloroplast stem-loop-binding protein 41b
Cre10.g436050.t1.2	0.0322163	-0.0437462	-0.0225215	-0.015638	-0.0049514	0.0467565	0.0446189	0.0334868	-0.00777256	Fe superoxide dismutase
Cre10.g436350.t1.1	-0.0121986	-0.0567786	-0.0517188	0.0250836	0.0229393	0.0218356	0.0303278	0.0381376	0.000551517	Shikimate kinase
Cre10.g436550.t1.2	0.0131218	-0.00360051	0.0431582	-0.0464642	-0.0351272	0.0525624	0.0884574	0.0349431	0.0287208	Low-CO2-inducible protein 5
Cre10.g439100.t1.2	-0.0339185	-0.0109065	-0.0159295	0.0753986	0.0268923	-0.0288642	0.0187973	0.0196525	0.025684	T-complex protein 1, alpha subunit
Cre10.g439550.t2.1	-0.0207093	0.0054162	-0.0254957	0.0871295	0.0447786	-0.0291616	0.0243895	0.0317617	-0.00464548	(1 of 3) PTHR23354 - NUCLEOLAR PROTEIN 7/ESTROGEN RECEPTOR COACTIVATOR-RELATED
Cre10.g439850.t1.2	-0.0345462	0.00398542	0.000615475	0.0524645	0.0198053	0.0161635	0.0146064	0.0876257	0.00435071	(1 of 1) PTHR10766//PTHR10766:SF37 - TRANSMEMBRANE 9 SUPERFAMILY PROTEIN // ENDOMEMBRANE PROTEIN 70 FAMILY PROTEIN
Cre10.g439900.t1.2	-0.0337988	-0.001879	-0.0111972	0.0637077	0.0349641	-0.0167281	0.0191894	0.0644469	0.00177275	ER-located HSP110/SSE-like protein
Cre10.g440050.t1.2	-0.0486104	-0.0127608	0.0117982	-0.00561723	-0.020085	0.0302777	-0.00615065	-0.0128419	-0.00257904	Chloroplast stem-loop-binding protein 41a
Cre10.g440450.t1.2	0.0265052	0.0285094	-0.0601936	0.000171004	-0.0431237	-0.0269735	0.0509127	-0.0282449	-0.0240087	Photosystem II associated subunit 28
Cre10.g441200.t1.2	-0.0501277	-0.0127184	0.00822961	-0.00336989	-0.0105532	0.0202288	-0.0037699	-0.00728771	0.00038553	La-domain RNA-binding protein
Cre10.g441400.t1.2	-0.0360577	0.0429394	-0.0387381	-0.0322014	-0.00394581	0.00438552	0.00574251	-0.0176681	-0.0149786	Nucleolar protein, Component of C/D snoRNPs
Cre10.g442700.t1.2	-0.0490617	-0.0109907	0.00957732	-0.0265234	-0.00684334	0.018005	-0.00720908	-0.00669193	-0.0173906	Nucleoside-triphosphatase, RuvB-like protein
Cre10.g443250.t1.2	-0.0440578	-0.00657964	0.00299904	-0.0568361	0.0204397	-0.00936553	-0.00694315	0.00695322	0.000818394	T-complex protein 1, gamma subunit
Cre10.g444700.t1.1	0.0214346	0.0141203	0.0264545	0.0122648	-0.00831096	-0.00924498	-0.103674	0.0760834	-0.0081712	Starch Branching Enzyme
Cre10.g447100.t1.2	-0.0209456	0.0472375	-0.0240204	-0.00679079	-0.0388045	0.0306558	0.0126287	0.0850058	0.00698927	(1 of 2) K15414 - complement component 1 Q subcomponent-binding protein, mitochondrial (C1QBP)
Cre10.g449550.t1.2	-0.0267232	-0.046929	-0.0376826	-0.013964	-0.047644	0.0113299	0.0448823	-0.0218785	0.0109248	Peroxiredoxin, type II
Cre10.g450400.t1.2	-0.049129	-0.00958493	0.00267145	-0.0311525	0.0139455	-0.003693	-0.00369979	0.00485456	0.00383395	NADH:ubiquinone oxidoreductase 24 kDa subunit
Cre10.g451900.t1.1	-0.0016253	0.0522533	0.0441246	0.0353986	0.0332515	-0.00402776	-0.0453011	-0.0609496	0.0137855	Threonine synthase
Cre10.g451950.t1.2	-0.0158097	-0.0512777	-0.0680328	0.0193503	0.0083913	-0.022572	-0.0108673	0.0238191	-0.0032473	Alanine aminotransferase
Cre10.g452050.t1.2	0.00441683	0.0285235	0.0753074	-0.0173091	-0.0100794	-0.0371455	0.0771768	0.00382828	-0.0063294	light-harvesting protein of photosystem I
Cre10.g452450.t1.2	-0.0415503	0.0133386	-0.0185776	-0.00580178	0.0500679	-0.0429252	-0.0358701	-0.000377509	-0.00282604	110 kDa translocon at the inner membrane of chloroplasts
Cre10.g452800.t1.2	-0.0169222	0.0421687	-0.0245001	0.0372723	-0.0298251	-0.0298995	0.0106042	-0.0945449	-0.00960022	Low-CO2-inducible protein B
Cre10.g454150.t1.2	0.0095122	0.0552594	-0.00578999	0.00606463	-0.0240786	0.0825176	0.00306787	0.0493069	0.008372	Possible serine acetyltransferase or galactoside O-acetyltransferase
Cre10.g454734.t1.1	0.0270951	0.0446855	0.00609271	0.0144463	0.0351701	0.0243594	-0.0801501	-0.00195387	-0.0147307	(1 of 2) K08909 - light-harvesting complex I chlorophyll a/b binding protein 3 (LHCA3)
Cre10.g456050.t2.1	0.0182822	-0.0316194	-0.040505	-0.0102547	-0.00191932	-0.0370695	-0.100403	-0.0316591	0.0204125	AGG3 Paralog
Cre10.g456200.t1.2	-0.017777	0.0182088	-0.0263264	-0.0830457	-0.00352697	-0.0651134	-0.0328864	0.00386147	-0.00128181	Cytosolic 80S ribosomal protein S24
Cre10.g458450.t1.1	-0.00374383	0.0195298	-0.0697138	-0.0622777	-0.041551	-0.04751	0.0152035	-0.0078351	0.00126614	Glutathione peroxidase
Cre10.g458550.t1.2	0.00609997	0.00599941	-0.0670896	-0.0189592	-0.0798803	0.0332783	0.0163476	-0.0566534	0.0147333	(1 of 1) PTHR33449//PTHR33449:SF1 - FAMILY NOT NAMED // NUCLEOID-ASSOCIATED PROTEIN YBAB
Cre10.g459200.t1.2	-0.0378454	0.0418404	-0.0346321	0.00364484	-0.0257498	-0.00776443	0.0302378	-0.00124466	0.00947902	P-type ATPase/cation transporter, plasma membrane
Cre10.g461050.t1.2	-0.041542	0.0213822	-0.0309232	0.0516706	0.00164564	-0.000432016	0.00203845	-0.0110176	0.00269947	Vacuolar ATP synthase subunit A
Cre10.g465550.t1.1	-0.0461508	0.0192518	-0.0138178	0.0208906	0.0341528	-0.00282671	0.0233594	0.0126047	0.00568277	ClpD chaperone, Hsp100 family
Cre10.g466650.t1.2	-0.0465151	-0.0131236	0.0144436	0.000350217	-0.029908	0.0398597	-0.00707836	-0.018003	0.0189993	Flagellar Associated Protein 252
Cre10.g466850.t1.1	0.0242663	-0.0632172	-0.0370667	-0.0140026	0.00230524	0.0144155	0.00592282	0.00201483	-0.0134464	peptidyl-prolyl cis-trans isomerase, FKBP-type
Cre10.g467000.t1.2	0.0403716	-0.0213734	-0.0542533	-0.0121013	-0.00320886	0.0287668	0.0010117	0.0145707	-0.0107727	Intraflagellar Transport Protein 57
Cre11.g467350.t1.2	0.00906694	0.0439302	0.00783202	0.00573762	-0.0154839	0.0817456	0.00232264	0.0870306	0.0157039	Acyl-CoA oxidase/dehydrogenase
Cre11.g467547.t1.1	-0.0125659	0.0409883	-0.0455447	-0.0748071	-0.00528318	-0.0399524	0.00408462	-0.00655852	-0.00189736	(1 of 1) PTHR11451:SF37 - PROTEIN EARS-1
Cre11.g467569.t1.1	-0.0351852	-0.004973	0.0540864	-0.0388659	-0.0173937	-0.0107713	0.0563989	0.00515818	0.00242361	Chloroplast ATP synthase delta chain
Cre11.g467573.t1.1	-0.0503725	-0.00789272	0.00208069	-0.000351212	0.0199785	-0.00459604	-0.0193606	-0.00724308	0.00672262	light-harvesting chlorophyll-a/b protein of photosystem I (Type III)
Cre11.g467689.t1.1	-0.037351	0.00870598	0.0146761	-0.0557455	-0.0256262	0.0574576	-0.0149665	-0.0126041	-0.00589617	Chloroplast cytochrome b6f Rieske iron-sulfur center subunit
Cre11.g467707.t1.1	0.0276844	-0.0612644	-0.0167236	-0.0171291	-0.00173718	0.0120719	0.0216606	0.0334971	0.00475897	Mitochondrial F1F0 ATP synthase, delta subunit
Cre11.g467723.t2.1	-0.0214006	0.0517672	-0.0195195	0.0191583	0.0312006	-0.0383237	-0.064319	-0.0261296	0.00223656	3-ketoacyl-CoA-synthase component of plastidic multimeric fatty acid synthase
Cre11.g467755.t1.1	0.0108127	0.0502293	-0.0593472	-0.00521578	-0.048086	-0.0249005	0.0131957	-0.0434337	0.00343839	Extended short-chain dehydrogenase
Cre11.g467759.t1.1	0.0291731	-0.0601109	-0.00800072	-0.00616767	-0.00413797	-0.0195614	-0.0422906	-0.00287402	-0.017786	Similar to AtTic21/PIC1
Cre11.g467770.t1.1	0.0183481	0.0571831	0.0338425	-0.0022226	0.0357951	-0.00405346	0.0291319	-0.0600005	-0.0226909	Phosphoglycerate kinase, chloroplast precursor
Cre11.g468450.t1.2	-0.011477	-0.0579314	-0.0205877	-0.0319015	-0.0316606	0.049693	-0.0149412	-0.053701	0.0445982	20 kD Calcium-Binding Protein Centrin (caltractin)
Cre11.g468550.t1.2	-0.0166325	0.00395532	0.0432658	-0.0285267	-0.0245193	0.0393845	-0.0871547	0.0733845	-0.0118995	Vacuolar ATP synthase subunit G
Cre11.g468750.t1.2	-0.0476634	-0.0123655	-0.00721361	0.0328272	0.0198635	-0.0154985	0.00927582	0.0125218	0.00698873	Conserved in the Plant Lineage and Diatoms
Cre11.g476750.t1.2	0.0299472	-0.0600223	-0.00197042	0.00134236	0.0107088	-0.018656	0.00632638	0.0413213	-0.0169624	Ferredoxin-NADP reductase, chloroplast
Cre11.g477300.t1.1	-0.04086	0.0202235	-0.0338765	-0.0135159	-0.0399707	-0.0159831	-0.0446369	0.0103467	0.01749	Flagellar Associated Protein 8
Cre11.g477850.t1.1	-0.0210825	0.0230609	-0.00340568	-0.00686307	0.0860011	0.039317	-0.00628294	-0.0780901	-0.00514057	Transcriptional coactivator-like protein
Cre11.g477950.t1.1	-0.0373056	0.0341321	-0.0265992	0.00510326	0.0461314	-0.00234941	-0.0465357	0.0178767	-0.00401982	(1 of 4) PTHR16222//PTHR16222:SF17 - ADP-RIBOSYLGLYCOHYDROLASE // SUBFAMILY NOT NAMED
Cre11.g478156.t2.1	-0.0445514	-0.00481256	0.002807	-0.0541949	0.025483	-0.00525521	-0.00713208	0.000411421	-0.00595978	Beta1-Adaptin
Cre11.g478800.t1.2	-0.0450599	-0.0124312	-0.00923435	0.0463687	0.0204026	-0.0176388	0.0119156	0.0137855	0.00452925
Cre11.g479500.t1.2	-0.0334237	-0.0120265	0.0234727	0.00767895	-0.0604305	0.0694085	-0.0118894	-0.0346496	-0.00678947	Chloroplast ribosomal protein L4
Cre11.g480150.t1.2	-0.0192125	-0.0126484	0.0251382	0.0206621	-0.0761667	0.0522738	0.0594275	0.0550705	-0.0208258	Cytosolic 80S ribosomal protein S14
Cre11.g481126.t2.1	-0.0494332	-0.0115241	-0.00042216	0.0262896	-0.0121607	0.011529	0.00340684	-0.00482796	0.00979703	(1 of 1) PTHR19370:SF90 - NADH-CYTOCHROME B5 REDUCTASE 2
Cre11.g481450.t1.2	-0.0468399	0.0135066	3.2007e-05	-0.0341206	-0.000172638	0.00712289	0.0141376	-0.037435	-0.00667787	Chloroplast ATP synthase subunit II
Cre11.g481500.t1.2	-0.02011	0.0390284	-0.0577622	0.0163232	-0.0617084	-0.0314438	0.021035	0.0149178	0.00167045	Imidazole glycerol phosphate synthase
Cre12.g483650.t1.2	-0.0395596	-0.00424936	-0.00180574	-0.06408	0.0352223	-0.025262	-0.0050856	0.0149952	0.000905668	(1 of 3) PTHR11584//PTHR11584:SF316 - SERINE/THREONINE PROTEIN KINASE // SERINE/THREONINE-PROTEIN KINASE STN7, CHLOROPLASTIC
Cre12.g483700.t2.1	-0.0195507	-0.0459198	0.00105511	0.0188025	-0.0770661	0.00480189	0.00142464	0.0628291	-0.0132757	Chloroplast-targeted RNA-binding protein
Cre12.g483950.t1.2	0.00968072	0.00665268	0.0558735	-0.0594939	-0.00546048	-0.016773	0.0953269	0.000663264	0.0064281	Malate dehydrogenase 4
Cre12.g484000.t1.2	-0.0471766	-0.0136685	0.0122702	0.0103702	-0.02704	0.0361034	-0.00465605	-0.0157137	-0.00762188	Acetyl-CoA carboxylase beta-carboxyltransferase subunit
Cre12.g484050.t1.2	-0.0501177	-0.0117787	0.0079611	-0.0156291	-0.00572926	0.0161093	-0.00500186	-0.00535291	-0.00264822	Cytosolic 80S ribosomal protein L36
Cre12.g485800.t1.2	-0.026709	0.0412755	-0.0664409	-0.0026147	-0.0180875	-0.0115106	0.00881618	-0.0347889	0.00981478	FtsH-like membrane ATPase/metalloprotease
Cre12.g486100.t1.2	-0.0486259	-0.0106421	0.0118146	-0.0115088	-0.0137946	0.0320369	-0.007336	-0.0175894	-0.00639287	active subunit of the chloroplast ClpP complex
Cre12.g487100.t1.2	0.0107532	0.0500896	-0.0590251	-0.00597148	-0.0557934	-0.0263142	0.014265	-0.0273994	0.00352831	Methionyl-tRNA synthetase
Cre12.g489153.t1.1	-0.0504437	-0.0128906	0.00678461	0.00108311	-0.00793916	0.01714	-0.00241304	-0.00550687	-0.0106538	Cytosolic 80S ribosomal protein L31
Cre12.g490000.t1.2	-0.0470322	-0.0138011	-0.00226462	0.0438668	0.00226573	0.0021831	0.00761906	0.00323399	-0.00791649	Eukaryotic translation initiation factor 2 subunit 1, eIF2-alpha subunit
Cre12.g490350.t1.1	-0.0420829	0.0029815	-0.00108868	-0.0664272	-0.0128302	0.00594024	-0.00916207	-0.00451806	-0.00236778	1-hydroxy-2-methyl-2-(E)-butenyl 4-diphosphate synthase
Cre12.g490850.t1.1	-0.0507029	-0.0119941	0.00587112	-0.0100566	-0.0016309	0.0113981	-0.00313407	-0.00265657	0.0106184	(1 of 1) PTHR10527:SF6 - IMPORTIN-4
Cre12.g492600.t1.2	-0.00498429	0.0452348	-0.00638278	-0.0634934	0.0430303	0.0262979	-0.000850194	0.0756533	0.00248105	FAS Domain Flagellar Associated Protein 346
Cre12.g493250.t1.2	0.00702982	0.0532117	-0.0386848	-0.0445102	-0.0306638	-0.0407281	-0.0444915	0.0274583	-0.00680835	Flagellar Associated Protein 358
Cre12.g493950.t1.2	-0.017579	0.0157722	0.0157605	-0.0923024	0.0407084	-0.0332677	0.0239138	0.0252758	-0.0036567	Chloroplast ribosomal protein S13
Cre12.g494050.t1.2	-0.0501802	-0.0138922	0.0139847	-0.00195246	-0.00719839	0.00976039	0.00749209	-0.00716153	-0.00613366	Cytosolic 80S ribosomal protein L9
Cre12.g494450.t1.2	-0.041654	-0.0149615	0.0163861	0.0293559	0.0238563	-0.0444487	0.0458824	0.00806753	0.00562716	Chloroplast ribosomal protein S16
Cre12.g494750.t1.2	-0.0267822	0.00337554	0.0411942	-0.06438	0.027078	-0.0230105	0.0416346	0.0576882	0.0277611	Chloroplast ribosomal protein S2
Cre12.g494850.t1.2	-0.0208351	0.0618459	-0.0338121	-0.0147951	-0.0111008	0.0433887	0.0077621	0.0162455	-0.0128629	Adenylate kinase
Cre12.g495650.t1.2	0.0192728	0.0657556	-0.0359145	0.00101093	-0.00410747	0.0323057	0.010132	0.0109372	-0.00443731	(1 of 2) PTHR19847 - WD40 REPEAT PROTEIN
Cre12.g495951.t2.1	0.0160753	-0.0657433	-0.0445824	-0.0122539	0.000916893	0.0150691	-0.021877	0.00433003	-0.00967774	Cyclophilin
Cre12.g496750.t1.2	0.012927	0.0147859	0.0365502	0.011892	-0.0177583	0.0378491	-0.0728341	0.105685	-0.0115221	NADH:ubiquinone oxidoreductase subunit 8
Cre12.g497300.t2.1	0.0345303	-0.0145346	0.051036	-0.00694626	-0.0357286	0.0240783	0.0418171	0.0522516	-0.00409198	Rhodanese-like Ca-sensing receptor
Cre12.g498100.t1.2	-0.0500946	-0.0108926	0.00565986	-0.0227455	0.00304227	0.00736981	-0.00446501	-0.000823897	-0.00045741	Eukaryotic translation initiation factor 3, subunit E
Cre12.g498500.t1.2	0.0355208	0.0119793	0.0512084	0.00413437	0.0226151	-0.0362821	0.000122276	-0.0671249	0.0132329	Deg protease
Cre12.g498900.t1.2	-0.0435632	-0.0141912	0.0196746	-0.00249719	-0.045623	0.0276544	-0.0339595	0.0199221	0.0289857	Cytosolic 80S ribosomal protein S7
Cre12.g498950.t1.2	-0.0503711	-0.0118711	0.00717809	-0.0134891	-0.00420354	0.0143562	-0.0042952	-0.00434551	-1.27799e-06
Cre12.g500500.t2.1	-0.0410817	-0.0126423	-0.0100021	0.0635929	0.0159183	-0.0149837	0.0142022	0.0124582	0.0151628	Sterol-C24-methyltransferase
Cre12.g500950.t1.2	-0.0415095	0.0175917	-0.0209312	0.0269024	-0.0368569	0.0315386	0.00478273	-0.0469169	-0.0113632	active subunit of the chloroplast ClpP complex
Cre12.g501200.t1.2	-0.0409578	0.000804743	-0.028496	0.0580696	-0.0168866	-0.0227929	0.0177042	0.000998499	0.00463539	E3 ubiquitin ligase
Cre12.g504550.t1.2	-0.0474334	-0.00988195	0.0106842	-0.0388898	-0.00617753	0.0180306	-0.00930188	-0.00710199	-0.000952746	Histone H2B
Cre12.g505850.t1.2	-0.0379891	-0.00822288	0.0456852	-0.0209445	0.00774114	-0.0129877	-0.0700089	-0.00812108	0.00594661	Chaperonin 23
Cre12.g507650.t2.1	0.0287491	0.0262222	-0.0360294	-0.00154092	0.047801	0.0801742	0.0134842	0.00903977	0.00457311	Chloroplast DnaJ-like protein
Cre12.g508500.t1.2	0.0296574	-0.0635208	-0.00670731	-0.012114	-0.0036885	-0.0122673	0.013095	-0.00660224	0.0129115	(1 of 2) 3.4.17.4 - Gly-Xaa carboxypeptidase / Glycine carboxypeptidase
Cre12.g508750.t1.2	-0.0294514	-0.0424813	-0.00774515	0.0419783	-0.0377568	-0.0558709	0.01909	-0.000782974	0.0127523	Light-harvesting protein of photosystem I
Cre12.g509050.t1.1	-0.0104816	-0.0211307	-0.00134398	0.0615307	-0.0461625	-0.0734973	0.0365082	0.0624246	-0.0256878	PsbP-like protein of thylakoid lumen
Cre12.g509650.t1.2	0.00755918	0.0672737	-0.00108188	-0.0110964	0.045657	0.026183	0.0445738	0.0150405	-0.00961394	phytoene desaturase
Cre12.g509750.t1.2	-0.0234053	0.0466363	0.0257414	-0.0543453	0.00757755	0.0262309	0.0508372	-0.0237866	-0.0269041	Mitochondrial processing peptidase alpha subunit and Complex III Core II subunit
Cre12.g510450.t1.2	-0.00878274	-0.0527762	-0.0383498	0.0354876	-0.0453313	0.0336058	0.0467004	0.0301225	0.00588367	Cytosolic 80S ribosomal protein S28
Cre12.g510650.t1.2	0.026007	-0.0310489	-0.0508607	-0.0208041	0.0181353	0.070468	0.0335778	-0.0191363	-0.0277882	Fructose-1,6-bisphosphatase
Cre12.g511900.t1.2	-0.0378169	0.00295477	-0.0028154	-0.0202761	-0.0356898	-0.0332385	-0.0771569	-0.0301959	-0.0148393	Ribulose phosphate-3-epimerase, chloroplast precursor
Cre12.g512000.t1.1	-0.0276483	0.0392016	-0.0289442	0.0593024	0.0384127	0.0261787	0.0179733	0.0140252	-0.00335165	(1 of 4) K06816 - golgi apparatus protein 1 (GLG1, ESL1)
Cre12.g513150.t1.2	-0.047352	-0.000374369	-0.00214157	-0.0467222	0.00442479	0.00160066	-0.0056348	-0.00492322	-0.018271	mitochondrial intermembrane space protein involved in protein import.
Cre12.g513200.t1.2	-0.0452853	-0.0172944	-0.0247982	0.041259	-0.00224878	-0.0103176	0.00613204	-0.0070429	-0.00215036	Enolase
Cre12.g514050.t1.2	-0.0208361	0.0386999	-0.0513306	-0.00314157	-0.0223176	-0.0688291	0.036166	-0.032032	0.00111749	Ferredoxin-dependent glutamate synthase
Cre12.g514200.t1.2	-0.021473	0.0551447	-0.0470233	0.00617783	-0.0412464	-0.00579555	0.0297924	-0.0166514	-0.0192091	(1 of 1) PTHR11552 - GLUCOSE-METHANOL-CHOLINE GMC OXIDOREDUCTASE
Cre12.g514750.t1.2	-0.0286598	-0.00897048	0.0595302	-0.0294098	-0.00797608	-0.0281931	0.0702718	-0.0318142	-0.00457529	Citrate synthase, mitochondrial
Cre12.g514850.t1.2	-0.0101396	-0.0359452	-0.0811501	-0.00317717	0.0299335	-0.022501	0.0149983	0.0482973	0.00182052	Heat shock protein 90C
Cre12.g515650.t1.2	-0.0492025	-0.0118713	0.0105924	-0.0170937	-0.0127758	0.0235578	-0.00672973	-0.00945013	-0.0102167	Eukaryotic translation initiation factor 3, subunit K
Cre12.g516200.t1.2	-0.0504385	-0.00296754	-0.00373608	-0.0206532	0.0108472	-0.00533369	-0.0022306	0.0146351	0.00804611	Ribosomal protein S5/Elongation Factor G/III/V family protein
Cre12.g517100.t1.1	0.0374351	-0.0487314	-0.00343439	0.0216877	-0.00779083	-0.00491323	-0.000867251	0.0390488	0.00869852	(1 of 2) 5.5.1.6 - Chalcone isomerase / Chalcone--flavanone isomerase
Cre12.g517150.t1.1	-0.0385983	0.022298	-0.0476123	0.00541456	-0.0391754	-0.0354044	0.0141584	-0.0105068	0.00917773	Adenylylphosphosulfate reductase
Cre12.g519100.t1.2	-0.0417916	-0.0129923	-0.00850852	0.0629144	0.0121434	-0.010793	0.0132735	0.0102454	-0.00140314	Acetyl-CoA carboxylase
Cre12.g519180.t2.1	-0.00841306	-0.00421722	-0.0940494	0.0236107	0.0373111	-0.00413427	0.0409358	0.00202644	-0.00953739	Elongation factor Ts-like protein
Cre12.g519300.t1.2	0.0234386	0.0565972	0.0176226	-0.0182106	-0.00496405	-0.00243123	0.0694885	0.0201849	-0.00370884	conserved expressed protein, possible chloroplast localization
Cre12.g520200.t1.1	-0.0166854	0.0178041	-0.0128587	0.00360828	-0.103588	0.0484153	-0.00311196	-0.0497368	0.00573982	Conserved in the Plant Lineage
Cre12.g520500.t1.1	-0.0412481	-0.000954988	0.0260255	-0.0109585	-0.0262874	0.0494655	0.00851956	-0.0570505	-0.00259833	Acidic ribosomal protein P0, Ribosomal protein L10
Cre12.g520600.t1.2	-0.038166	0.0364386	-0.00179392	-0.0150113	0.00498341	0.0349829	0.0187099	0.0613178	0.0149807	Chloroplast Ribosomal Protein S6
Cre12.g522550.t1.2	-0.0429248	-0.000842733	-0.0142764	0.0166175	0.0648359	-0.0246197	0.00898839	-0.000903503	0.0151534	Kinesin II Motor Protein
Cre12.g522600.t1.2	0.0185461	-0.0684942	-0.0209101	-0.00366768	0.0103744	-0.0197582	0.0373339	0.00213901	0.0139787	mitochondrial cytochrome c
Cre12.g523300.t1.2	-0.0438325	-0.0144801	0.0110723	0.03472	-0.0325543	0.0393776	-0.00129341	-0.017167	-0.0181674	Glycosyltransferase
Cre12.g523850.t1.2	0.0153363	-0.028679	0.0368787	0.0217185	0.0942216	-0.0449503	-0.00744761	-0.020499	0.0278568	Mitochondrial processing peptidase beta subunit and Complex III Core I subunit
Cre12.g525200.t1.2	-0.0442889	0.0329445	-0.0110349	0.00910733	-0.00240749	0.0183989	0.0299127	-0.0231687	0.0113909	Nucleolar protein, Component of C/D snoRNPs
Cre12.g526750.t1.2	-0.0482188	-0.013584	0.0108873	0.00886076	-0.0224524	0.0315343	-0.00399021	-0.0132196	-0.00465454	Exon Junction Complex component
Cre12.g528000.t1.2	-0.0384791	-0.0460148	-0.0236897	-0.00855384	-0.0116338	0.0126691	0.0291782	-0.00900684	-0.0105821	Flagellar Associated Protein 303
Cre12.g528700.t1.2	-0.0135493	-0.00207279	0.058023	0.00809528	-0.0711138	0.0791217	0.0226931	0.00537331	0.00035093	Tryptophan synthetase alpha subunit
Cre12.g528750.t1.2	-0.00491935	-0.0652109	-0.0206771	0.0263026	0.000371853	0.0370136	0.059268	0.00488269	0.0104511	Cytosolic 80S ribosomal protein L12
Cre12.g529651.t1.1	-0.0420669	-0.0135763	0.0170275	0.0151828	-0.0430368	0.0518153	-0.00703264	-0.0244099	0.00702296	Cytosolic 80S ribosomal protein L7a
Cre12.g529950.t1.2	-0.0405922	0.0311991	-0.0288981	-0.0286363	0.0373138	-0.00969886	0.00746551	0.0168413	-0.00333341	Eukaryotic translation initiation factor 4, gamma subunit
Cre12.g530300.t1.2	0.0393405	0.0263864	0.049103	-0.00582998	-0.00932718	-0.0278044	0.0114457	0.0348835	-0.00417068	peptidyl-prolyl cis-trans isomerase, FKBP-type
Cre12.g531550.t1.2	-0.0448012	-0.0073464	0.00638039	-0.0559705	0.010901	0.000828739	-0.00879815	0.00155531	-0.0089586	Eukaryotic translation initiation factor 2, beta subunit
Cre12.g532100.t1.2	-0.0450961	-0.0138745	0.0138803	0.0163672	-0.033986	0.0426284	-0.00497559	-0.0192323	0.00683569
Cre12.g533550.t1.1	-0.0410224	-0.006482	-0.000443777	0.0474945	-0.045649	0.035142	0.00342651	-0.0215906	-0.00779612	Pyruvate kinase
Cre12.g534450.t1.1	0.0378169	0.0065463	0.0563805	0.00729463	-0.0233331	-0.026895	0.0453298	0.0205326	-0.0297369	forkhead-associated domain-containing protein
Cre12.g534700.t1.2	0.0191426	-0.0392755	-0.0634016	-0.0470665	0.000482311	0.0263913	0.0386051	-0.00837098	-0.00431535	peptidyl-prolyl cis-trans isomerase, FKBP-type
Cre12.g534800.t1.1	-0.0184322	0.00744492	-0.0870757	0.00845699	0.00488701	-0.0290018	-0.00374971	-0.0615542	0.00834761	Glycine cleavage system, P protein
Cre12.g535950.t1.2	-0.0280959	0.0362535	-0.0457762	0.000836739	-0.0690908	-0.014116	0.0173704	0.0210822	0.00906082	NADH:ubiquinone oxidoreductase 76 kDa subunit
Cre12.g536800.t1.2	0.00718673	0.0173195	-0.00197435	-0.0123809	0.0471365	0.0757538	-0.0240199	0.109381	0.0376364	Conserved in the Green Lineage
Cre12.g537200.t1.2	-0.0421219	-0.00780559	-0.0157626	0.00642229	0.0512147	-0.047607	0.0111197	0.0287586	0.0040345	2-oxoglutarate dehydrogenase, E1 subunit
Cre12.g537800.t1.2	-0.0364154	0.000954504	0.00496736	-0.0165261	-0.0740205	0.0468307	-0.00747311	-0.0375641	-0.0168044	Cytosolic 80S ribosomal protein L7
Cre12.g541400.t1.2	-0.04817	-0.00265465	0.00975635	-0.019836	0.00714668	0.0216651	-0.00222188	0.0415963	0.00963334	(1 of 5) PF04366 - Las17-binding protein actin regulator (Ysc84)
Cre12.g549550.t1.2	-0.0128587	0.0288035	0.0201082	-0.0148128	0.0651108	0.0852315	-0.0435303	-0.0382679	-0.0162399	beta-2 tubulin
Cre12.g542350.t1.2	-0.0489352	-0.00974971	0.00527492	-0.0338705	0.00755526	0.00328708	-0.00553301	0.00103308	-0.00115462	Universal Stress-Domain Containing Protein
Cre12.g544150.t1.2	0.0129544	-0.0256074	0.0550282	0.0236887	-0.084808	-0.0304474	-0.0314289	0.0252877	-0.00733239	Cyclophilin
Cre12.g546550.t1.1	-0.0308385	-0.0384113	0.0479412	-0.00175288	-0.045772	0.00871856	-0.0314879	-0.032405	0.00896632	Fe-assimilation protein
Cre12.g548950.t1.2	-0.0380372	-0.00950821	0.0146545	-0.00507159	-0.023335	-0.0233481	-0.0891799	0.0131342	-0.00713169	Light-harvesting Chlorophyll a/b binding protein of LHCII
Cre12.g549300.t1.2	0.0141923	0.0581843	-0.054831	-0.00404801	-0.0423249	-0.00855895	0.0137808	-0.0156453	-0.0138965	Aquaporin
Cre12.g549350.t1.2	-0.0338376	0.042033	-0.00909159	-0.0207522	0.0119017	0.0528127	0.00272742	0.0510469	-0.000317726
Cre12.g550850.t1.2	-0.0203446	-0.0395279	0.0202925	-0.0151506	-0.0417036	-0.0795022	-0.0523374	0.00398606	0.0115905	Photosystem II Oxygen Evolution Enhancer protein 2
Cre12.g552200.t1.2	-0.0184321	0.0592175	-0.0541647	-0.00663071	0.00413397	0.00984382	0.0125175	-0.0335217	0.00310188	Starch phosphorylase
Cre12.g554800.t1.2	-0.0313916	-0.0169171	-0.0726662	-0.00439906	-0.0384893	-0.0115202	0.0205591	-0.0181558	-0.016002	Phosphoribulokinase, chloroplast precursor
Cre12.g554953.t1.1	-0.0508474	-0.0122026	-0.00055433	0.00613997	0.010909	-0.00323374	0.00245558	0.00557098	0.0113848	Electron transfer flavoprotein beta subunit
Cre12.g556050.t1.2	0.00311533	0.050889	0.0389919	-0.0399731	-0.00161197	0.00281357	0.0795384	0.0354496	-0.00355687	Chloroplast ribosomal protein L9
Cre12.g557600.t1.1	-0.0356902	-0.00498808	0.0100543	-0.0240997	-0.00680442	-0.0189644	-0.0788086	-0.064902	-0.00688586	Adenylate kinase
Cre12.g558100.t1.2	-0.0502173	-0.0122492	0.00806981	-0.00973738	-0.00796973	0.0180229	-0.00439523	-0.00624032	-0.00151895	Protein-/Histone-arginine N-methyltransferase
Cre12.g558450.t1.2	-0.0481549	0.000551287	-0.0104246	-0.00403592	-0.0425726	0.0120491	0.000506986	-0.0181469	-0.00352183	Spermidine synthase
Cre12.g558700.t1.2	-0.0454172	-0.0145901	0.007044	0.0398257	-0.022678	0.0287393	0.00168135	-0.0112273	-0.00458087	Flagellar Associated Protein 67
Cre12.g558900.t1.2	-0.0215166	0.0295176	0.0322336	-0.0371903	-0.0428347	0.00240956	0.0602813	0.0756705	7.72884e-06	Regulator of photosynthetic cyclic electron flow
Cre12.g559250.t1.2	0.0149504	-0.0490071	-0.0262167	-0.0709042	0.00366535	0.0329103	0.0336159	-0.00768852	-0.015648	14-3-3 protein
Cre12.g560150.t1.2	-0.00548289	-0.0636906	-0.0463092	-0.0251805	0.00154102	0.0436774	0.018251	-0.000208757	0.00055636	Rab-like GTP-Binding Flagellar Associated Protein 353
Cre12.g560950.t1.2	0.0455255	-0.0364661	0.00435874	0.00011655	-0.00404471	0.00459801	-0.00198844	0.0174022	-0.00865327	Photosystem I reaction center subunit V
Cre12.g561550.t1.2	0.0195856	0.057171	-0.00862509	0.00610822	0.038228	0.0653343	0.00354494	0.0268287	-0.0020192	Mitochondrial half-size ABC transporter, membrane protein
Cre13.g562150.t1.2	-0.0431494	0.00122084	-0.0225927	0.0473736	-0.0384012	-0.00323544	0.0124023	-0.0112231	0.00377659	(1 of 1) PTHR23305:SF12 - GTP-BINDING PROTEIN-RELATED
Cre13.g562550.t1.1	0.0181949	0.0566871	-0.0197748	0.00641347	0.046927	0.0526651	0.00194506	-0.0398332	-0.00408746	NADP adrenodoxin-like ferredoxin reductase
Cre13.g562850.t1.2	0.029629	-0.00929992	0.0226507	0.00266031	-0.0579988	-0.0183872	0.0930829	-0.0177906	0.0176073	Chloroplast-localized protein similar to Arabidopsis Thylakoid Formation1
Cre13.g563600.t1.1	-0.0450816	-0.00703275	0.00209979	-0.0519649	0.0215534	-0.0107711	-0.00583753	0.00789151	0.00713831	Ubiquitin-fusion protein
Cre13.g564250.t1.2	-0.0423933	-0.00643799	-0.0194575	0.0338418	0.0401476	-0.0408301	0.0150245	0.0219189	-0.0021408	Eukaryotic translation initiation factor 3, subunit A
Cre13.g565450.t1.2	-0.0509516	-0.0115796	0.00207502	-0.00837097	0.00843674	0.000604854	-0.000719955	0.00319227	0.00136301	Adenylosuccinate lyase
Cre13.g565800.t1.2	-0.0438321	-0.00679719	0.00600576	-0.059596	0.0129331	-0.00120134	-0.00901743	0.00249295	-0.017523	UDP-Arabinosyl mutase. .
Cre13.g565850.t1.1	-0.0335734	0.00740317	-0.00315123	-0.0606571	0.069871	-0.0170991	-0.0023243	-0.0140316	0.00456381	Alpha subunit of COP-I complex
Cre13.g566000.t1.2	0.00272863	-0.0547765	-0.0224031	-0.0700722	0.0037915	-0.0298617	-0.0403331	-0.00187544	-0.0337772	Putative monofunctional formate-tetrahydrofolate ligase
Cre13.g566650.t2.1	-0.012584	0.0407912	-0.0627394	-0.0223777	-0.0501618	-0.0522757	0.0161533	-0.00706704	0.000964862	(1 of 1) PTHR24096:SF134 - LONG CHAIN ACYL-COA SYNTHETASE 2
Cre13.g567600.t1.2	0.0165942	0.0483617	-0.00879033	0.00832988	0.0649478	0.0603822	-0.00162333	-0.0471516	-0.00241903	Mitochondrial cytochrome c oxidase subunit Vb, 13 kD
Cre13.g567950.t1.2	-0.0209233	0.0334622	-0.000557269	0.00138264	0.0126381	0.0761756	-0.00260659	-0.0942971	-0.00146678	ADP-glucose pyrophosphorylase large subunit
Cre13.g568650.t1.2	-0.019088	-0.00401084	0.00373437	-0.0855892	0.0564908	0.019569	0.0304291	0.0455239	0.0711957	Cytosolic 80S ribosomal protein S3a
Cre13.g568900.t1.2	-0.0437013	-0.00564018	-0.0218162	0.03858	0.0242469	-0.0380774	0.0157488	0.0184481	0.0150561	Cytosolic 80S ribosomal protein L17
Cre13.g570851.t1.1	0.0265496	0.00196426	-0.0562389	0.0488737	0.0264187	0.042907	-0.02775	0.054206	0.00180516
Cre13.g571050.t1.1	-0.0418742	-0.00531407	-0.000671847	-0.0593173	0.0309991	-0.0207627	-0.00514278	0.0128557	-0.00861796	High mobility group protein
Cre13.g572900.t2.1	0.000104291	0.0514085	0.00197413	0.00800996	0.0178693	0.012974	-0.104984	0.0359138	0.0136018	Oligoendopeptidase
Cre13.g573351.t1.2	-0.0457675	-0.0102366	-0.0127506	0.0411875	0.0199063	-0.0226535	0.0124595	0.0142188	-0.00472774	(1 of 1) K02960 - small subunit ribosomal protein S16e (RP-S16e, RPS16)
Cre13.g573400.t1.2	-0.0422142	-0.0120559	-0.0116359	0.0554618	0.0234278	-0.0220972	0.0142671	0.0161758	0.00140131
Cre13.g577100.t1.2	0.0290436	-0.0531545	-0.0366412	-0.0182459	-0.0176122	-0.0188693	-0.0309831	0.02045	-0.0135579	Acyl-carrier protein 2
Cre13.g577250.t1.2	-0.0390934	-0.00470887	0.00658097	-0.0743156	0.0151647	-0.00318818	-0.0111542	0.00288398	-0.00854153	Glyoxal oxidase 14
Cre13.g577900.t1.2	0.0282597	-0.0283268	-0.0562705	-0.0141955	0.0102999	0.0593911	0.0251466	0.0416136	-0.00170108	(1 of 1) PF13865 - C-terminal duplication domain of Friend of PRMT1 (FoP_duplication)
Cre13.g578451.t1.1	0.0126586	0.0666985	-0.0445687	-0.0202067	-0.0130449	0.0124525	0.0107692	0.0150378	-0.00839896	Leucyl-tRNA synthetase
Cre13.g578650.t1.1	-0.0163295	0.0636769	-0.0474331	0.0160351	0.00210667	7.67023e-05	0.0305189	0.00209156	-0.00908701	HCF173 homolog
Cre13.g578750.t1.2	0.00981828	0.0475502	-0.0524879	-0.00157166	-0.0690026	-0.034465	0.0248851	0.0106745	-0.0085168	Translation factor for chloroplast psbA mRNA
Cre13.g581600.t1.2	-0.032287	-0.00699821	0.0148497	0.00512801	-0.0428739	0.044524	0.06536	0.0678015	-0.00189493	Mitochondrial F1F0 ATP synthase associated protein 4
Cre13.g581650.t1.2	-0.0352609	0.0190248	-0.0106463	-0.0642488	0.0512407	-0.00832189	-0.00261385	0.0187995	0.00129574	Chloroplast ribosomal protein L7/L12
Cre13.g582350.t1.1	-0.0311239	0.0212373	-0.0524355	0.0324541	-0.0504788	-0.040045	0.020252	-0.0102371	0.016366	(1 of 1) K12164 - ubiquitin-like modifier-activating enzyme 5 (UBA5, UBE1DC1)
Cre13.g582800.t1.2	0.0165045	0.0627948	-0.0497337	-0.00208793	-0.0272463	0.00653107	0.0125372	-0.0115328	0.0091623	(1 of 1) 6.3.2.11 - Carnosine synthase / Carnosine synthetase
Cre13.g583550.t1.2	0.0183945	0.0165112	0.0205311	0.0229897	-0.0678789	-0.0699477	-0.0499943	0.0571891	0.00343064	Vesicle inducing protein in plastids 1
Cre13.g585150.t1.2	0.0123845	-0.0667921	-0.0317581	-0.0237551	0.00316681	0.0420006	0.0189653	-0.000776221	0.0050188	Eukaryotic translation initiation factor 6
Cre13.g587050.t1.2	-0.0490974	-0.0135454	0.00914586	0.00927061	-0.0175414	0.0264354	-0.0029023	-0.0104098	-0.0034264	Eukaryotic release factor
Cre13.g588100.t1.2	-0.0205752	-0.0513369	-0.0209003	-0.0443608	-0.0243332	0.0626002	0.00337821	-0.0150864	-0.00564188	Cyclophilin
Cre13.g588700.t1.1	-0.0276287	0.0452933	-0.0429203	0.0411139	-0.023415	-0.00938577	0.0342849	0.0205278	0.0101301
Cre13.g591200.t1.2	-0.0413058	-0.0131795	0.0185447	0.0089173	-0.0453489	0.0546547	-0.0086495	-0.02613	0.00821862	Histone H2B
Cre13.g592450.t1.2	-0.0424606	-0.0136545	0.0165558	0.0160107	-0.0419103	0.0506188	-0.0066524	-0.0237205	0.00209943	Epsilon subunit of COP-I complex
Cre13.g602450.t1.2	0.0100801	0.0484027	-0.0598143	-0.00581135	-0.0529855	-0.0287054	0.0135792	-0.040384	-0.00346016
Cre13.g603700.t1.2	-0.0431995	0.0133638	0.0202412	-0.000869603	-0.00812884	0.064289	0.0123849	0.0214887	0.0191119	Actin, flagellar inner arm dynein subunit
Cre13.g603900.t1.2	-0.0198756	0.0264187	-0.0335296	-0.0859349	0.00490534	-0.0449963	0.000322264	0.00403168	-0.00641074	Phenylalanyl-tRNA synthetase
Cre13.g604650.t2.1	-0.0393284	-0.00293988	0.0235643	-0.00827825	-0.0668066	0.0120583	0.0318534	-0.0387965	0.00140024	(1 of 1) PTHR10804//PTHR10804:SF11 - PROTEASE FAMILY M24 METHIONYL AMINOPEPTIDASE, AMINOPEPTIDASE P // PROLIFERATION-ASSOCIATED PROTEIN 2G4
Cre14.g613501.t1.1	0.0250429	-0.048874	-0.0603626	-0.0220289	-0.0139075	0.0118281	-0.0142308	0.0123208	-0.00730719	Zeaxanthin epoxidase
Cre14.g614300.t1.2	-0.049332	-0.0120584	0.0104196	-0.0145742	-0.0131036	0.0237216	-0.00633984	-0.00947199	0.0092057	(1 of 1) 1.1.1.205 - IMP dehydrogenase / Inosinic acid dehydrogenase
Cre14.g614900.t2.1	-0.0507517	-0.0122498	0.00585846	-0.00668356	-0.00270686	0.0122725	-0.00274328	-0.00304655	-0.00402547	Glutaminyl-tRNA synthetase
Cre14.g615950.t1.1	-0.045048	0.0056696	-0.0178114	-0.049884	-0.00648713	-0.0225879	-0.000386849	-0.000640465	-0.00934999	(1 of 2) K03235 - elongation factor 3 (EF3, TEF3)
Cre14.g616600.t1.2	-0.00454645	0.0458126	-0.0545946	-0.0530311	-0.0407981	-0.0426471	0.0102882	0.00634827	0.0103563	Plastid-localized
Cre14.g617826.t1.1	0.0160151	-0.0645729	-0.0388816	-0.00580646	0.0150621	0.0358542	0.0166823	-0.0212855	-0.0142678	(1 of 2) PTHR14110:SF0 - MITOCHONDRIAL IMPORT INNER MEMBRANE TRANSLOCASE SUBUNIT TIM22
Cre14.g619133.t1.1	-0.0456923	0.00991901	-0.0107284	0.0383118	0.0236523	-0.0112765	-0.026659	0.0210696	0.00378756	(1 of 1) K00234 - succinate dehydrogenase (ubiquinone) flavoprotein subunit (SDHA, SDH1)
Cre14.g619550.t2.1	-0.0484186	-0.0154174	0.0212339	0.00750048	-0.0171282	0.014501	0.0143371	-0.0134661	0.0161265	20S proteasome alpha subunit G
Cre14.g621450.t1.2	-0.0312678	-0.0122309	0.023034	0.018294	-0.0632237	0.0711278	-0.010492	-0.0354906	-0.0106788	Cytosolic 80S ribosomal protein L5
Cre14.g621650.t1.1	0.0181933	-0.0374348	-0.0605312	-0.0318921	-0.0164193	-0.011413	0.069842	0.0208028	0.000915826	Malonyl-CoA:acyl-carrier-protein transacylase
Cre14.g623000.t1.1	-0.0429423	-0.000745675	-0.0409206	0.0341099	-0.0145464	-0.0314807	0.0196675	0.00328731	0.00739003	Phosphoglycolate phosphatase/2-deoxygucose-6-phosphate phosphatase
Cre14.g624201.t1.1	-0.0372579	-0.00745205	0.0216273	-0.0602474	0.0266454	-0.0420805	0.0282249	0.00482613	-0.00789108	(1 of 1) PTHR10438:SF247 - THIOREDOXIN-LIKE PROTEIN CDSP32, CHLOROPLASTIC
Cre14.g626900.t1.2	-0.0497244	-0.0134952	0.000488682	0.0251789	0.00141842	0.00508959	0.00397121	0.00144988	-0.00295538	Phophomannomutase
Cre14.g630100.t1.2	-0.0108708	0.0344142	-0.0012254	-0.0833063	0.0139737	-0.0198838	0.0206829	0.0728274	-0.0144507	Cytosolic 80S ribosomal protein L12
Cre14.g630847.t1.1	0.0107754	-0.0605796	-0.0498986	-0.0241819	0.0118587	0.0457144	0.000829356	-0.00312218	0.00293407	Putative transaldolase, plastid form
Cre14.g633750.t1.1	-0.0015775	0.0567116	-0.0494006	-0.0235315	-0.0235583	-0.0483989	-0.0413718	0.0136583	0.00355759	Importin beta-3 homolog
Cre15.g635600.t1.2	-0.0159316	-0.0420521	-0.0235509	-0.0647254	0.0310852	0.0352659	0.0570087	-0.0120318	-0.0116959	Flagellar Asociated Protein 357
Cre15.g635850.t2.1	-0.0510317	-0.0121512	0.000944644	0.00162782	0.00827664	-3.33217e-05	0.00107465	0.00376529	0.00882053	Mitochondrial F1F0 ATP synthase, gamma subunit
Cre15.g636050.t1.2	0.00637637	0.0400374	0.0372245	-0.0636074	0.0267261	-0.0196223	0.0680135	0.0336587	-0.0104919	Conserved in the Plant Lineage and Diatoms
Cre15.g638400.t1.2	-0.00231493	-0.0632073	-0.0345885	0.00863055	-0.0195699	0.0172642	0.0675537	0.0171421	0.0108474
Cre15.g638500.t1.2	0.0154089	-0.00529078	0.00727711	0.0159249	-0.0799306	0.0862105	0.0412784	0.0401289	0.0472036	Ubiquinol:cytochrome c oxidoreductase cytochrome c1
Cre15.g641000.t2.1	-0.0329393	-0.00421859	0.0331558	0.0122865	-0.0125915	0.0197251	-0.0771366	0.0685616	0.00704763	(1 of 1) KOG0864 - Ran-binding protein RANBP1 and related RanBD domain proteins
Cre15.g643550.t1.2	0.0206625	-0.0637613	-0.0393222	-0.0257892	0.00795392	0.0119893	0.00476009	0.0046702	-0.00436871	Pyridoxin biosynthesis protein
Cre16.g650550.t2.1	0.0112324	-0.0698202	-0.026707	-0.0207945	-0.00698402	0.0285845	0.00761542	0.0315636	-0.0205897	Flagellar Associated Protein 103
Cre16.g650600.t1.2	-0.0331841	0.0294044	-0.0162429	-0.0515074	0.063826	0.00410564	-0.00166152	-0.00731606	0.00078058	Mastigoneme-like flagellar protein
Cre16.g651550.t1.2	-0.0487261	-0.00690227	0.00560398	-0.0252218	-0.0202418	0.0217415	-0.0068234	-0.0139854	0.00475976	Mitochondrial transcription termination factor
Cre16.g651923.t1.2	-0.000295484	0.0406816	-0.0221573	0.0177875	0.0766573	0.0318836	0.00200108	-0.0845014	0.00776163	(1 of 1) PTHR10668//PTHR10668:SF5 - PHYTOENE DEHYDROGENASE // BIOGENESIS OF LYSOSOME-RELATED ORGANELLES COMPLEX 1 SUBUNIT 2
Cre16.g652550.t1.2	-0.0498746	-0.0126221	0.00906423	-0.00567408	-0.012168	0.02209	-0.00452526	-0.00835685	0.00181932	Chloroplast ribosomal protein L24
Cre16.g653350.t1.2	-0.0455504	-0.00896289	-0.0151835	0.039311	0.0212587	-0.0269764	0.0131969	0.0154001	0.00556875	(1 of 1) 3.5.1.108 - UDP-3-O-acyl-N-acetylglucosamine deacetylase / UDP-3-O-acyl-GlcNAc deacetylase
Cre16.g654500.t1.1	-0.0244135	-0.0564128	-0.030045	0.0111559	-0.019472	0.0544067	0.014984	-0.00863204	0.00741585	Eukaryotic translation initiation factor 3, subunit F
Cre16.g656400.t1.2	-0.0465961	-0.0115109	-0.0100034	0.0305209	0.0281614	-0.0243122	0.0106132	0.0171228	0.00256669	UDP-sulfoquinovose synthase
Cre16.g657979.t1.2	-0.00361009	0.00360454	0.059988	-0.00371226	0.0466042	-0.0377318	0.0863035	-0.0601599	-0.00934875	(1 of 3) K10406 - kinesin family member C2/C3 (KIFC2_3)
Cre16.g658200.t1.1	-0.0483168	-0.0143222	0.0109829	0.0128346	-0.0212399	0.0278069	-0.0078245	-0.0121973	-0.00623368	(1 of 4) PF13020 - Domain of unknown function (DUF3883) (DUF3883)
Cre16.g659950.t1.1	-0.0366122	0.0382067	0.00181454	0.0390068	-0.0488547	-0.00925435	0.0153315	-0.0123974	-0.0183562	Chloroplast Ribosomal Protein S5
Cre16.g661050.t1.2	-0.0497064	-0.00228058	-0.00678839	-0.00978222	-0.0306859	0.0100474	-0.000693859	-0.0135294	0.00358746	Cytosolic 80S ribosomal protein L34
Cre16.g661350.t1.2	-0.046789	-0.00923838	0.0164122	-0.0189085	-0.0233441	0.0408594	-0.00896319	-0.00240572	-2.03983e-05	ribulose-1,5 bisphosphate carboxylase oxygenase large subunit N-methyltransferase, putative
Cre16.g664550.t1.2	8.67093e-05	0.0286024	-0.0135869	0.035516	-0.00161453	-0.0298419	0.0465116	0.124622	-0.000631257	Serine hydroxymethyltransferase
Cre16.g665250.t1.2	-0.0341622	0.0165627	-0.0170815	0.0750532	-0.0102805	-0.00989805	-0.0380046	0.0144993	-0.00476643	acclimation of photosynthesis to environment
Cre16.g669550.t1.2	0.0217525	0.0634265	-0.0402527	0.00268496	-0.0164169	0.00493034	-0.0197153	-0.0155479	0.00331676	Cystathionine beta-lyase
Cre16.g669650.t1.2	0.0074413	0.00113288	-0.0526989	-0.0396322	-0.0178524	-0.0118396	0.00327904	0.122262	0.00964538	(1 of 2) 3.5.99.10 - 2-iminobutanoate/2-iminopropanoate deaminase / Enamine/imine deaminase
Cre16.g671000.t1.2	0.0181145	0.0645604	-0.0414209	-0.00104228	-0.0215714	0.0202511	0.0122462	0.0179574	0.0179967	Type-II NADH dehydrogenase
Cre16.g672650.t1.2	0.0252946	0.0104346	0.043645	-0.0351737	0.0491018	0.0591614	0.0604358	0.0126595	0.0208894	Mitochondrial substrate carrier protein
Cre16.g672750.t1.2	0.0240526	-0.0587281	0.00649539	-0.000829218	-0.0214324	-0.0126278	-0.0654186	-0.012519	-0.000889355	(1 of 2) K14944 - RNA-binding protein Nova (NOVA)
Cre16.g673001.t2.1	0.0222784	0.00369668	0.0612654	-0.0131376	-0.021499	-0.0895289	0.0203686	0.0216423	0.00269833	Low-CO2 inducible protein
Cre16.g673650.t1.1	0.0065544	0.0450788	0.0423302	-0.0194288	-0.04436	-0.011007	0.0679127	0.0615231	-0.0266592	Light-harvesting minor chlorophyll a/b binding protein of photosystem II
Cre16.g674950.t1.2	-0.0478388	-0.0132405	0.0124241	0.00206752	-0.0245579	0.0342641	-0.00566752	-0.014865	0.00960907	Putative all-trans-retinol 13,14-reductase
Cre16.g675550.t3.1	-0.000331837	0.0669231	-0.0267856	-0.0179208	-0.000437608	0.0500711	0.00715098	0.0431888	0.000817858	Peptidyl-prolyl cis-trans isomerase, FKBP-type
Cre16.g675650.t1.2	-0.0202165	0.0396982	-0.0523385	-0.0466191	-0.0447597	-0.0314725	0.00732261	-0.0285612	-0.0114404	Aldehyde dehydrogenase
Cre16.g675958.t1.1	0.0175976	0.0487646	0.00109816	0.00443287	0.0206851	0.0637579	0.0049264	0.0828872	0.0318991	(1 of 2) PTHR10766//PTHR10766:SF49 - TRANSMEMBRANE 9 SUPERFAMILY PROTEIN // SUBFAMILY NOT NAMED
Cre16.g677000.t1.2	-0.00863856	0.065639	-0.0169271	-0.0265999	-0.0420589	0.0307744	-0.0315931	0.0216621	-0.00476527	Heat shock protein 70E
Cre16.g677026.t1.1	-0.0508436	-0.0127893	0.00139166	0.0100047	0.00420265	0.00357403	0.0017571	0.00200372	-0.0097277	Pyruvate dehydrogenase E1 beta subunit
Cre16.g677500.t1.2	-0.0507503	-0.0128347	0.00520665	0.00272936	-0.0040232	0.0128969	-0.00129671	-0.00317027	-0.0121668	Adenosine 5'-phosphosulfate kinase
Cre16.g679550.t1.1	0.0334804	-0.057251	-0.00717592	-0.00893027	-0.0195555	-0.0171339	-0.01844	-0.000303349	-0.0103136	Flagellar Associated Protein 277
Cre16.g680000.t1.2	-0.0510475	-0.0119673	0.00281617	-0.00496023	0.0052594	0.00371735	-0.000763642	0.00160536	-0.00470932	Mitochondrial ATP synthase subunit 5, OSCP subunit
Cre16.g682725.t1.1	-0.0438713	-0.00662397	0.00440944	-0.058664	0.0170778	-0.00567533	-0.00797882	0.004918	0.00371324	Glutathione S-transferase
Cre16.g682800.t1.2	-0.0506458	-0.0110939	-0.000359681	-0.00881678	0.0152974	-0.00670198	0.000642301	0.0070817	-0.00733321
Cre16.g684150.t1.2	-0.0489481	0.00089272	-0.0168671	-0.0146605	-0.0132692	-0.0294674	-0.0155438	-0.00147853	0.00771807
Cre16.g686622.t1.1	0.024067	0.060905	-0.00488006	-0.000504577	-0.0127553	0.0240437	0.0396228	0.0460302	0.0219522
Cre16.g687300.t1.2	-0.020661	-0.0571479	-0.0434829	0.0350469	0.00537693	0.02648	0.0252661	0.00729006	0.0133365	Conserved in the Plant Lineage and Diatoms
Cre16.g687350.t1.2	-0.00159349	0.0660369	-0.0563068	-0.00963981	-0.0140118	-0.00322025	0.0156677	0.00546335	-0.00191286	Acyl-CoA oxidase/dehydrogenase
Cre16.g687900.t1.2	-0.0162224	-0.070603	-0.000228907	0.014369	0.0165847	0.0251222	-0.029692	-0.0153435	0.0276002	Light-harvesting protein of photosystem I
Cre16.g688850.t1.1	-0.0472693	-0.0140132	0.0284792	-0.00971771	0.00290388	-0.0137978	0.0322724	-0.000377006	-0.00823728	Hexose/glycerol-3-phosphate transporter
Cre16.g689087.t1.1	-0.0500461	-0.0133317	0.00699056	0.00794831	-0.0108859	0.0196373	-0.00176699	-0.00672185	0.00657089	related to reticulon
Cre16.g691000.t1.2	-0.0472015	4.95042e-05	0.000181944	-0.0309295	-0.0307702	0.0212453	-0.00495362	-0.0228051	-0.00155837	Organellar elongation factor P
Cre16.g691800.t1.1	-0.050208	-0.0112444	0.0064265	-0.0199364	-2.01272e-06	0.0103934	-0.00459122	-0.00237535	0.0126826	thylakoid flavodiiron protein
Cre16.g691850.t1.2	-0.0280154	-0.0121324	0.0288444	-0.000896196	-0.0602483	0.02066	-0.0880448	-0.0282498	-0.00672446	Mitochondrial cytochrome c oxidase subunit
Cre16.g695050.t1.2	0.00522097	0.0621168	-0.053261	-0.0370234	-0.0119013	-0.0103434	0.00920344	-0.0180791	0.012224	3-hydroxyacyl-CoA dehydrogenase
Cre16.g696000.t1.2	-0.0307098	-0.00116243	0.0135111	-0.000347113	0.037584	0.0473546	-0.0983194	-0.00282545	-0.0249545	(1 of 2) 2.7.7.23//2.7.7.9 - UDP-N-acetylglucosamine diphosphorylase / UDP-N-acetylglucosamine pyrophosphorylase // UTP--glucose-1-phosphate uridylyltransferase / UDP-glucose pyrophosphorylase
Cre17.g696250.t2.1	-0.0506688	-0.0118874	0.00587789	-0.0114231	-0.00120286	0.0110497	-0.00329374	-0.00250276	-0.00411293	(1 of 2) K03260 - translation initiation factor 4G (EIF4G)
Cre17.g697450.t1.2	-0.0473707	-0.00218667	-0.0205117	-0.00202342	0.0242355	-0.038812	0.00960376	0.0161767	-0.00873457	(1 of 1) K15029 - translation initiation factor 3 subunit L (EIF3L)
Cre17.g698000.t1.2	-0.0307371	0.0377706	-0.0472974	0.0221189	-0.0429767	-0.0275031	-0.0199832	0.0265592	-0.0102295	Mitochondrial F1F0 ATP synthase, beta subunit
Cre17.g701200.t2.1	-0.0400041	-0.0289691	0.0374912	-0.0347751	-0.0245328	0.00785124	0.00267362	-0.0228896	-0.00138766	Cytosolic 80S ribosomal protein L14
Cre17.g701650.t1.2	-0.0466758	0.0162235	0.00655221	-0.0106838	0.0112438	0.043397	-0.0210712	0.015942	-0.00118293	Cytosolic 80S ribosomal protein L27
Cre17.g701700.t2.1	-0.0365815	-0.00299622	-0.00262032	-0.0699929	0.03879	-0.0290859	-0.00536386	0.0166981	0.0120539	plastid acyl-ACP desaturase
Cre17.g703700.t1.1	0.0416208	0.00267435	0.0138073	0.0110254	0.0541801	0.0105918	0.0139486	-0.0602993	-0.0300087	Succinate-CoA ligase beta chain
Cre17.g705000.t1.2	-0.0329629	0.0408972	-0.0229514	-0.0496221	0.0384036	0.011469	0.00200749	0.0179676	0.00694714	Flagellar Associated Protein 223
Cre17.g705400.t1.2	-0.0499398	-0.0132412	0.00777454	0.00536432	-0.0122336	0.0212633	-0.00252033	-0.00766038	-0.00807559	20S proteasome alpha subunit A
Cre17.g706600.t1.2	0.0266482	-0.0578728	-0.0251153	-0.0104187	-0.00648442	0.0130239	0.0451202	0.0309836	0.0012014
Cre17.g708750.t1.2	-0.0385982	-0.0107361	-0.015616	0.0597252	0.0327083	-0.0321661	0.0169219	0.0210557	0.00208686	Nitrogen-starvation/gametogenesis expressed protein [PMID: 18322145]
Cre17.g715250.t1.2	-0.0449147	0.00154155	-0.00276018	-0.0328091	0.0523464	-0.00203255	-0.00359017	-0.0162557	-0.00096115	Acetyl-CoA biotin carboxyl carrier
Cre17.g715350.t2.1	0.021441	0.0607171	-0.0378535	0.00110095	-0.036418	-0.00170223	-0.0212803	0.0238525	-0.00873335	(1 of 1) K12493 - ADP-ribosylation factor GTPase-activating protein 2/3 (ARFGAP2_3)
Cre17.g715500.t1.2	0.0153312	0.049337	0.0286537	0.0155755	-0.0205674	0.0387558	0.00710772	0.0915822	0.0255974	(1 of 1) PTHR10681//PTHR10681:SF91 - THIOREDOXIN PEROXIDASE // SUBFAMILY NOT NAMED
Cre17.g715850.t1.2	-0.0489738	-0.0122581	0.0112755	-0.0125358	-0.016246	0.0268307	-0.00661879	-0.0111209	0.00540371
Cre17.g719000.t1.2	-0.00966502	0.0504827	0.0362435	0.012599	0.0357099	0.0634704	0.0561823	-0.0190833	0.0308971	Exon junction complex component, UAP56 DEAD/DEAH box helicase homolog
Cre17.g719900.t1.2	-0.0249636	0.0418801	-0.0508852	-0.00482827	-0.0509295	-0.0234119	0.0182636	0.0420253	-0.00474799	phosphoglucan water dikinase
Cre17.g720050.t1.2	-0.0048325	0.0503266	-0.0363404	0.0573383	0.0296862	-0.0206707	-0.0599979	0.000258009	-0.0259352	membrane AAA-metalloprotease, chloroplast
Cre17.g720250.t1.2	0.0464228	-0.0156123	-0.014349	0.012986	-0.0358031	0.0067595	-0.00995717	0.0343155	0.0583781	Light-harvesting minor chlorophyll a/b binding protein of photosystem II
Cre17.g721300.t1.2	-0.0415536	-0.0131114	-0.00803137	0.0642791	0.0103071	-0.00899541	0.0131427	0.00929394	0.0126544	Mitochondrial F1F0 ATP synthase associated protein 5
Cre17.g721500.t1.2	0.00461223	0.0598728	-0.0568424	-0.00491172	-0.0434725	-0.0125981	0.0171764	0.016207	0.000262086	Granule-bound starch synthase I
Cre17.g723650.t1.2	-0.0434138	0.00127842	-0.0158683	-0.0477241	0.0237107	-0.0367747	0.00151733	0.0135153	-0.00899255	Acetyl-CoA acyltransferase
Cre17.g724200.t1.2	-0.00733348	0.0219046	-0.00632404	0.065196	0.0959707	-0.0352887	0.00168658	-0.00608069	0.0157568	La protein
Cre17.g725350.t2.1	-0.0509919	-0.0121832	0.00409634	-0.00457625	0.00155375	0.00761373	-0.00146909	-0.000481298	0.0136789	Glucosidase IIb
Cre17.g727700.t1.1	-0.0483335	-0.00918481	0.00441247	-0.0378343	0.0111409	-0.000302	-0.00549543	0.00282657	-0.0135088	DEAD box ATP-dependent RNA helicase
Cre17.g727950.t1.1	-0.0495464	-0.0131058	-0.00212607	0.0260309	0.00837747	-0.00240624	0.00558918	0.0054792	0.0059242	26S proteasome regulatory subunit
Cre17.g729800.t1.2	0.0140476	-0.0510233	-0.0582125	0.00424076	0.0117312	0.0601805	0.00982387	0.0221929	0.0228796	ALBINO3-like translocon protein
Cre17.g732300.t1.2	-0.0432475	-0.0134885	-0.00596265	0.059597	0.00648309	-0.00425163	0.0114526	0.00676585	0.0036731	Galactose kinase
Cre17.g734100.t1.2	-0.0164935	-0.0340665	-0.0651412	-0.0172026	0.031409	-0.0338874	0.0655812	-0.0178417	0.00417733	(1 of 1) 6.3.4.4 - Adenylosuccinate synthase / Succinoadenylic kinosynthetase
Cre17.g734200.t1.2	-0.0195779	0.000729225	0.0716497	0.0191395	-0.0571502	0.00874852	0.0641059	0.0112453	-0.0058997	LL-diaminopimelate aminotransferase, putative
Cre17.g734300.t2.1	-0.0143392	0.0461317	-0.0306348	-0.023075	0.0503959	0.0234877	-0.00119033	-0.0856156	-0.00661572	(1 of 2) PTHR10903:SF47 - TRANSLOCASE OF CHLOROPLAST 120, CHLOROPLASTIC-RELATED
Cre17.g734450.t1.2	-0.0141292	0.0485458	-0.00589208	-0.0222039	0.0334227	0.0491664	0.00508329	0.0903362	0.00903568	Chloroplast ribosomal protein L19
Cre17.g734500.t1.2	0.0157389	-0.0576413	-0.0339789	0.0143486	-0.00391824	0.0293265	0.0549071	0.0459842	-0.0183123	Vacuolar ATP synthase subunit E
Cre17.g734548.t1.1	0.0279368	-0.0336315	-0.0688341	-0.0104435	0.00170325	0.0345679	0.0219955	-0.02465	-0.00247671	Pyruvate phosphate dikinase
Cre17.g734900.t2.1	0.0245952	0.0252767	-0.0633566	-0.0174344	-0.0215908	-0.0306517	-0.0462734	0.0567792	-0.0119135	(1 of 1) 3.4.17.19 - Carboxypeptidase Taq / Carboxypeptidase 1
Cre17.g737050.t1.2	-0.0135615	0.0309915	-0.0373836	0.000117185	-0.0749747	-0.0622457	0.0491836	-0.0273335	0.000865529	(1 of 1) PTHR22957//PTHR22957:SF287 - TBC1 DOMAIN FAMILY MEMBER GTPASE-ACTIVATING PROTEIN // SUBFAMILY NOT NAMED
Cre17.g738300.t1.2	-0.0283642	-0.0187093	0.0581607	0.0268087	-0.0338293	-0.00608109	0.065133	-0.0304856	0.00201849	Acidic ribosomal protein P1
Cre17.g741450.t1.2	-0.0513086	-0.0102264	-0.000817332	-0.00257176	0.002669	0.000326457	0.000708711	0.0013404	-0.0107002	Chaperonin 60B1
Cre17.g741850.t1.2	-0.000642312	-0.0640225	-0.0627706	-0.00502508	-0.00162683	0.00396659	-0.0079751	0.00138203	-0.0139848	Heterogeneous nuclear ribonucleoprotein
Cre17.g742300.t1.1	-0.0395226	0.0150235	0.0074264	0.0395516	-0.0132912	0.0250726	-0.069813	0.00153934	0.00441179	Flagellar Associated Protein 179
Cre17.g742450.t1.1	-0.037742	-0.0140775	-0.00127152	0.0751412	-0.0129887	0.0142012	0.0103188	-0.0031891	-0.000323985	Similar to Glutathione S-Transferase
Cre17.g743897.t1.1	-0.0422506	-0.00804169	-0.0157596	0.0154205	0.049125	-0.0450997	0.0123684	0.0302445	0.012275	Peroxiredoxin
Cre17.g746997.t1.1	-0.0377095	-0.0102238	-0.0172336	0.0567641	0.0375743	-0.0380217	0.0175553	0.0244244	0.0191726	Dual function alcohol/acetaldehyde dehydrogenase
Cre18.g749447.t2.1	0.0282368	-0.00833452	-0.0566984	-0.0272831	0.0604355	0.0523843	-0.00625429	-0.0124092	-0.0247563	Bifunctional aspartate kinase/homoserine dehydrogenase
Cre18.g749497.t1.1	-0.0507699	-0.00926244	0.00486822	-0.00472453	0.00709123	0.0156913	-0.00283758	-0.0112921	-0.00485098	(1 of 1) K01945 - phosphoribosylamine--glycine ligase (purD)
Cre18.g749847.t2.1	0.00285247	0.0412106	-0.0515525	0.044867	0.0656607	0.0284757	-0.0267703	-0.0269523	0.0150602	Dihydrolipoyl dehydrogenase
Cre26.g756797.t1.1	0.00964222	0.0318838	0.0598018	0.00567049	-0.0430304	0.0538294	0.0685246	-0.0243983	0.0132557	(1 of 1) K02732 - 20S proteasome subunit beta 6 (PSMB1)
Cre43.g760497.t1.1	-0.0300286	0.0428443	-0.0395478	0.0123118	-0.0227975	-0.0366993	-0.0523095	0.00861988	-0.000309412	(1 of 1) PTHR11638//PTHR11638:SF96 - ATP-DEPENDENT CLP PROTEASE // SUBFAMILY NOT NAMED
Cre48.g761197.t1.1	-0.00797133	-0.0344799	0.074126	0.0347905	-0.0335055	-0.00495928	-0.00239489	0.0620282	-0.0242279	(1 of 2) K02906 - large subunit ribosomal protein L3 (RP-L3, MRPL3, rplC)
au5.g1142_t1	0.0286833	-0.0602592	0.00130794	-0.0140096	-0.00446572	-0.0131209	0.0444607	-0.0100493	-0.00646011	Ser/thr protein kinase DYRK like?
au5.g2578_t1	0.00857745	-0.0506699	-0.0733532	0.00411441	-0.0021853	0.0292296	0.0264116	-0.0215507	-0.000557607	photosystem II reaction center W protein
Cre12.g526800.t1.2	-0.0026898	0.0634436	-0.0573188	0.0101859	-0.0294128	0.00230068	0.0173306	-0.00594458	-0.00630925	6-phosphogluconate dehydrogenase, decarboxylating
Cre12.g532550.t1.1	-0.0498176	-0.0112531	-0.00481783	0.00558013	0.0227387	-0.0159374	0.00485212	0.0123018	0.0072286	Cytosolic 80S ribosomal protein L13a
Cre06.g278135.t1.1	-0.0495569	-0.00982927	0.000728732	-0.0249985	0.017405	-0.00780055	-0.00185656	0.00722854	-0.00268012	Cytosolic 80S ribosomal protein L21
au5.g5492_t1	0.035901	-0.0499847	-3.887e-05	-0.0243992	-0.021093	-0.00819132	-0.0196426	0.0290209	-0.013606	thioredoxin m
Cre15.g635067.t1.1	-0.0392864	0.0182988	-0.00122353	-0.0507224	0.03427	0.00390422	0.00941799	-0.0528774	0.0078371	(1 of 3) PTHR30570:SF0 - PHOSPHATE-BINDING PROTEIN PSTS
au5.g8209_t1	0.00479488	-0.0570206	-0.0409694	-0.00820793	-0.00909007	0.0695065	0.0210787	0.0367908	0.00451169	MM ArpC2 component
Cre02.g102250.t1.2	-0.00467602	-0.0657318	-0.0138794	0.0509546	-0.000443901	-0.0106461	0.0202087	0.0439229	-0.0118363	Cytosolic 80S ribosomal protein S3
Cre02.g113200.t1.1	-0.0162143	-0.0279435	-0.0229851	-0.0867601	0.0111118	-0.0548098	-0.0219179	0.00583739	0.0174238	Glutamine synthetase
Cre03.g193800.t1.1	-0.0411077	0.0268132	-0.0387401	0.0236481	-0.0332066	-0.00634637	0.0160738	0.0130407	0.00230274	Aspartyl-tRNA synthetase
au5.g13269_t1	-0.0449598	-0.0141465	-0.00137496	0.053293	-0.00381289	0.00750585	0.0081087	0.000438304	0.00443242
au5.g13750_t1	0.0278367	-0.0525118	-0.036001	-0.0103055	-0.0155403	0.0491695	-0.0108547	0.0164089	-0.00634478
Cre09.g400950.t1.2	0.0152882	0.0603734	-0.0522388	-0.00346289	-0.0387322	-0.00194297	0.0136961	-0.00601613	-0.0183089	High-affinity nicotinic acid transporter
Cre09.g416750.t1.2	-0.0259144	0.0559713	-0.0491732	-0.01584	-0.0150657	0.00612914	0.0115588	-0.00764774	-0.00672935	T-complex protein 1, beta subunit
Q28107	0.031166	-0.0599038	0.0111239	-0.00959515	-0.00703773	-0.0280932	0.00928094	-0.0107729	0.00812986	Coagulation factor V (Activated protein C cofactor) [Cleaved into: Coagulation factor V heavy chain; Coagulation factor V light chain]
Q9Z2K1	-0.0471871	0.00687439	-0.031586	0.000313469	-0.0116612	-0.034517	0.011286	0.00212315	-0.00168152	Keratin, type I cytoskeletal 16 (Cytokeratin-16) (CK-16) (Keratin-16) (K16)
Q7Z3Y7	-0.0415541	-0.0132952	-0.007185	0.0649753	0.00771837	-0.00630172	0.0127275	0.00786388	-0.00340247	Keratin, type I cytoskeletal 28 (Cytokeratin-28) (CK-28) (Keratin-25D) (K25D) (Keratin-28) (K28) (Type I inner root sheath-specific keratin-K25irs4)
Cre02.g084500.t1.1	0.0256465	-0.0564372	-0.0211959	-0.004264	-0.00162696	-0.0105604	-0.0670624	0.0024605	0.000819455	possible histone acetyltransferase
Cre03.g144847.t1.1	-0.0141906	-0.0600208	-0.0489031	-0.0320701	0.0218898	0.0189593	0.0198098	0.0127871	-0.00236151	Pyruvate kinase
Cre03.g205585.t1.1	-0.0446222	-0.0144272	0.010949	0.0317414	-0.0310428	0.0381541	-0.00153646	-0.0165199	-0.00313837
Cre04.g214850.t1.2	-0.0260464	-0.0133318	0.0569146	-0.0382048	0.00427082	-0.0462548	0.0682848	-0.0143199	0.000235302
Cre06.g250300.t1.2	0.0182276	-0.0463832	0.00174214	0.0112072	0.0708331	0.00128261	0.0121656	-0.0764177	-0.0112607	Cytoplasmic Dynein 1b Heavy Chain
Cre06.g252250.t1.1	0.0383319	-0.048655	-0.0229782	-0.0132405	-0.00207591	0.00714913	0.0168896	0.00696952	-0.00331009
Cre06.g310000.t1.2	0.029734	-0.0413418	-0.0445825	-0.00705935	0.0158121	0.0329816	0.0576983	-0.00654118	-0.0221108	Epsilon4-Adaptin
Cre08.g383950.t1.1	-0.0248254	0.0575426	-0.0301088	0.0117804	0.00581655	0.0542223	0.00845491	-0.00562925	-0.00466022	(1 of 100) PTHR12393:SF6 - SPHINGOMYELIN PHOSPHODIESTERASE 2
Cre09.g389350.t1.1	-0.0452005	-0.00745935	0.00566381	-0.054158	0.0123834	-0.000825896	-0.00816326	0.00251314	-0.00594957
Cre09.g397550.t1.1	-0.0499037	-0.0109054	-0.00423531	-0.000706697	0.0232271	-0.0159244	0.00380246	0.0121598	-0.002032	(1 of 16) PTHR23023 - DIMETHYLANILINE MONOOXYGENASE
Cre09.g401293.t1.1	-0.0419491	-0.00530765	-0.00243283	-0.0558616	0.0347709	-0.0250417	-0.0037212	0.0152354	-0.000305827	Sulfate transporter
Cre11.g478850.t1.2	-0.0472137	-0.013737	0.0119744	0.0118255	-0.0266919	0.0356203	-0.0043175	-0.015419	0.00732396	(1 of 16) PF04755 - PAP_fibrillin (PAP_fibrillin)
Cre12.g519950.t1.1	-0.00672038	0.0331561	0.016573	0.0111255	-0.0442189	0.113746	-0.00744299	0.00945276	0.00994141	Adenylate/guanylate kinase-like Flagellar Associated Protein 42
Cre12.g535050.t1.1	-0.0492924	-0.0113186	0.00963737	-0.0228974	-0.00816509	0.0191515	-0.00682697	-0.00720904	-0.0111826	(1 of 6) PF00211//PF01547 - Adenylate and Guanylate cyclase catalytic domain (Guanylate_cyc) // Bacterial extracellular solute-binding protein (SBP_bac_1)
Cre16.g669549.t1.1	-0.0393455	-0.00413524	-0.0029614	-0.0624776	0.0378599	-0.0282338	-0.00423549	0.0166107	0.000426903
Cre12.g552402.t1.1	0.0228127	-0.0621686	-0.0416611	-0.0146904	0.00339693	0.0197605	0.0105005	0.00313745	0.00773333
Cre15.g636450.t1.2	0.0151618	0.0601987	-0.0528527	-0.0034062	-0.03778	-0.00271495	0.0135179	-0.0109643	0.0011909	S-adenosyl-L-methionine-dependent methyltransferase
	-0.0473575	-0.013555	0.0123722	0.00802017	-0.0265014	0.0357559	-0.0049766	-0.0155669	-0.00170658
Cre16.g658650.t1.1	-0.049586	-0.0126471	0.00980758	-0.00600837	-0.0141918	0.0242178	-0.00500525	-0.00952734	-0.00283716	Myosin heavy chain, class XI
Cre16.g684000.t1.1	0.0108581	-5.14099e-05	0.0419152	0.0160126	-0.0292445	0.0104135	-0.11606	0.0549885	0.00236739	(1 of 1) PTHR23153//PTHR23153:SF36 - UBX-RELATED // SUBFAMILY NOT NAMED
au5.g4717_t1	0.0139114	0.0367901	0.00718347	0.00217895	0.00078486	0.0528822	0.00597016	0.119015	0.00842978
au5.g15408_t1	0.0274548	-0.0611429	-0.0234574	-0.0156459	-0.00447533	-0.0145705	-0.0327473	-0.00117881	-0.0205753
P36495	0.00461015	-0.0634815	-0.0519875	-0.0213598	0.00821654	0.0335239	0.0216698	0.00640328	-4.20975e-05	Uncharacterized membrane protein ycf78 (ORF-S) (ORF1995) (ORFA)
Q32065	0.0319548	-0.0586595	-0.0146962	-0.0117259	-0.0155038	-0.0232672	-0.00210959	-0.00930415	-0.00295908	Uncharacterized 341.7 kDa protein in psbD-psbC intergenic region (ORF2971) (ORFB)
O20029	-0.0347405	0.00453266	0.0158335	-0.0712181	0.0146427	0.0157126	-0.0201827	0.052846	0.0069624	30S ribosomal protein S9, chloroplastic
O47027	-0.0293047	-0.0269598	-0.0533119	0.0353564	0.0524785	0.0260818	0.0267056	0.0038277	0.0126845	30S ribosomal protein S2, chloroplastic
O63075	0.0135254	-0.0570963	0.0197975	-0.00152643	-0.0325031	0.00961352	-0.063944	-0.057342	0.0119355	ATP synthase subunit a, chloroplastic (ATP synthase F0 sector subunit a) (F-ATPase subunit IV)
P00877	0.0228065	0.0600254	0.00264912	0.00470866	0.0386147	0.0340774	-0.0105593	-0.045819	-0.0332528	Ribulose bisphosphate carboxylase large chain (RuBisCO large subunit) (EC 4.1.1.39)
P05726	0.00118238	0.00338602	0.0494716	-0.00211071	-0.0825473	-0.0168006	0.0770069	-0.0530326	0.0133046	50S ribosomal protein L16, chloroplastic
P06007	0.0362169	0.0313392	0.0131088	0.00903817	0.0491506	0.0321725	0.016306	-0.057427	-0.00465755	Photosystem II D2 protein (PSII D2 protein) (EC 1.10.3.9) (Photosystem Q(A) protein)
P06541	-0.0405951	0.0418772	-0.00415862	0.0165378	0.00958308	0.0183396	-0.029867	-0.0240657	0.0118527	ATP synthase subunit beta, chloroplastic (EC 7.1.2.2) (ATP synthase F1 sector subunit beta) (F-ATPase subunit beta)
P07753	0.00437599	0.0545707	0.0208736	-0.0663781	0.00865493	-0.0462252	-0.0018879	-0.0348642	0.0419127	Photosystem II protein D1 (PSII D1 protein) (EC 1.10.3.9) (32 kDa thylakoid membrane protein) (Photosystem II Q(B) protein)
P09144	0.0230571	0.0617562	-0.0232351	-0.0070972	0.0252465	0.0450652	-0.00678222	-0.0108957	-0.00659966	Photosystem I P700 chlorophyll a apoprotein A2 (EC 1.97.1.12) (PSI-B) (PsaB)
P10898	0.0177779	0.0520671	0.0458225	0.0170235	0.0145422	0.0115621	-0.0211951	-0.0723366	0.0288151	Photosystem II CP43 reaction center protein (PSII 43 kDa protein) (Protein CP-43) (Protein P6)
P11094	-0.0392563	-0.0383629	-0.0250611	-0.0126099	-0.026046	0.0390934	0.00841435	-0.0118141	-0.00389746	50S ribosomal protein L14, chloroplastic
P12154	0.0176468	0.0464311	-0.00282744	0.0032887	0.0713845	0.0426739	-0.0215901	-0.058486	-0.0157152	Photosystem I P700 chlorophyll a apoprotein A1 (EC 1.97.1.12) (PSI-A) (PsaA)
P17746	0.0326672	0.0288289	-0.0213333	-0.0278043	-0.00126457	0.0545464	-0.0606322	-0.0375794	0.0266409	Elongation factor Tu, chloroplastic (EF-Tu)
P22666	0.0139166	-0.00566485	0.0668482	-0.00424491	-0.019017	-0.0470901	0.0905983	-0.0255054	-0.00417973	Photosystem II reaction center protein H (PSII-H) (Photosystem II 8 kDa phosphoprotein)
P23577	-0.00143016	0.0250581	0.00604518	-0.0326062	0.0798139	0.0597436	0.0128761	-0.0817702	-0.0214607	Cytochrome f
B7U1J0	-0.0321792	0.0378911	0.018734	0.0403985	0.0172237	0.027734	0.061953	-0.0131324	0.0161561	ATP synthase subunit alpha, chloroplastic (EC 7.1.2.2) (ATP synthase F1 sector subunit alpha) (F-ATPase subunit alpha)
P37255	0.00933801	0.016537	-0.0764683	0.00215825	-0.0772015	-0.00341645	-0.0283642	0.0297183	-0.0414124	Photosystem II CP47 reaction center protein (PSII 47 kDa protein) (Protein CP-47)
P42380	0.00166047	0.0398619	0.007483	0.032157	0.0609955	0.0496631	-0.0051544	-0.0907129	-0.00131443	ATP-dependent Clp protease proteolytic subunit (EC 3.4.21.92) (Endopeptidase Clp)
P48268	0.0308382	-0.044453	-0.0321107	0.000511843	0.00235024	-0.011044	-0.0717967	-0.00767836	-0.00473675	Cytochrome b559 subunit alpha (PSII reaction center subunit V)
Cre16.g675850.t1.2	0.00529447	0.0473974	0.0408576	-0.0177458	0.0409374	-0.0113227	0.0894689	-0.00425575	-0.00995005	(1 of 1) K00249//K11729 - acyl-CoA dehydrogenase (ACADM, acd) // acyl-CoA dehydrogenase family member 10 (ACAD10)
Q00471	0.0277461	-0.0282446	0.0437153	-0.0687173	-0.0216124	0.0247043	0.00136177	-0.020618	-0.00926329	Cytochrome b6
Q00914	0.00960886	-0.0705518	-0.0120272	-0.0105466	-0.0149096	0.0100265	0.0538167	-0.013745	-0.0247875	Photosystem I iron-sulfur center (EC 1.97.1.12) (9 kDa polypeptide) (PSI-C) (Photosystem I subunit VII) (PsaC)
Q08363	0.0224461	0.0579962	-0.0193245	-0.0046988	-0.0389117	-0.0189594	0.0537752	-0.0154242	-0.0120862	Cytochrome b559 subunit beta (PSII reaction center subunit VI)
Q08365	-0.0469289	-0.00276492	-0.00495804	0.0363039	0.0355467	0.00823666	0.00699524	-0.00484084	-0.00185043	30S ribosomal protein S3, chloroplastic (ORF 712)
Q8HTL1	-0.0472407	-0.00964646	0.0112971	-0.0353894	-0.0154179	0.0159451	-0.020391	-0.0108251	0.0156895	50S ribosomal protein L5, chloroplastic
Q8HTL2	-0.0198871	0.0100323	0.0600594	-0.0608231	-0.0128791	0.00605202	0.0673383	-0.0295439	0.0178143	50S ribosomal protein L2, chloroplastic
Q8HTL3	-0.0132564	0.00750499	0.0386831	0.0120966	-0.0168255	0.038633	-0.0767696	0.103318	-0.00897409	50S ribosomal protein L23, chloroplastic
Q8HTL5	-0.011861	0.0253769	0.046884	-0.0409598	-0.00240886	-0.0352175	0.0912323	-0.0478333	-0.0113292	ATP synthase subunit b, chloroplastic (ATP synthase F(0) sector subunit b) (ATPase subunit I)
Q8HUH2	0.00526215	0.0468062	-0.0606114	-0.0202812	-0.0568653	-0.0381886	0.013472	-0.0246762	0.00139372	DNA-directed RNA polymerase subunit alpha (PEP) (EC 2.7.7.6) (Plastid-encoded RNA polymerase subunit alpha) (RNA polymerase subunit alpha)

## Sheet: Table S5
Table S5: PCA of the metabolome dataset. Scores of the nine generated components for each sample are showed along proportion of the total sample variance explained by each component and loadings relating each metabolite variable contribution to each generated component. Metabolites were identified by their respective names or their Golm metabolome database identifiers.
					Loadings
Variables	PC1	PC2	PC3	PC4	PC5	PC6	PC7	PC8	PC9
Lactic acid	0.0783688	0.0350933	-0.136422	-0.000747327	0.175232	-0.320006	-0.0249985	-0.131087	-0.0646475
Glycolic acid	0.18865	-0.0961514	-0.0449535	-0.0183325	0.0857729	0.0265847	-0.0199013	-0.0788685	0.0620632
Ala	0.0446768	0.0917904	0.243725	-0.0738171	-0.020931	0.0311871	0.0555315	-0.19581	0.265821
A114002	0.1406	0.134633	0.0247407	0.111501	0.0663474	0.162842	-0.158488	-0.0829987	0.431443
Leu	0.135271	-0.0630336	-0.0661459	-0.127665	-0.225265	-0.173902	-0.0411528	-0.110116	0.312045
A116014	-0.143688	0.154349	-0.00392469	0.082461	-0.164243	-0.0385372	0.0728313	-0.0793186	-0.0436711
Ile	0.0881824	-0.0247498	0.158777	-0.262051	-0.166041	0.0855843	0.00771997	-0.0209325	0.026053
Phosphoric acid monomethyl ester	-0.163383	-0.137011	-0.0521109	0.11739	-0.050059	-0.045566	0.00617761	-0.0724702	0.0950481
Val	-0.0890753	0.104849	0.119234	-0.156264	0.240645	0.0843802	0.0103059	-0.170418	-0.0850849
Urea	0.154371	-0.0033038	-0.17326	0.0406618	0.0886106	0.108067	0.0683017	-0.0663907	0.0307201
Ser	-0.123064	0.169357	-0.101888	-0.0108681	-0.000815557	-0.168605	0.0345487	0.0260135	0.0318208
Ethanolamine	-0.0952263	-0.0465558	0.22942	0.0598164	0.00848413	-0.020515	-0.197165	-0.0691685	-0.165027
Phosphoric acid	-0.0494715	-0.0634368	-0.202778	0.0720644	-0.227156	-0.0276815	0.1616	-0.152308	-0.123818
Thr	0.00673143	0.08204	0.272344	0.00452182	0.0216452	-0.0288646	-0.022302	-0.100063	-0.0530543
Gly	0.0105346	-0.0489726	0.267377	0.0784985	0.0657478	0.124704	-0.038461	0.00335819	-0.00677035
Succinic acid	-0.0260859	0.0354593	0.113529	0.182923	-0.148714	-0.29978	0.179356	0.144722	0.108035
Putrescine	-0.00583546	0.183359	0.135258	-0.0954206	0.075456	-0.0715003	0.211082	-0.166372	-0.136755
Uracil	0.170711	-0.0921234	0.0332152	0.0654735	0.0857325	-0.0606338	-0.202468	-0.096599	-0.168191
Fumaric acid	0.0903389	0.185091	-0.0981513	0.122138	-0.0157534	-0.167302	-0.0493678	0.0360837	-0.0616544
A203004	0.0832677	0.141301	0.091451	0.237952	-0.0883993	0.0203783	-0.00728703	0.225084	-0.033527
A146004	0.200711	0.0200916	0.0495669	0.100022	0.0244183	0.040687	-0.00551162	-0.0676501	0.0869193
A138004	0.207727	-0.00844515	-0.00123275	0.0708942	0.042031	0.000617941	-0.0372223	-0.0462666	-0.0579722
Citramalic acid	-0.0246257	0.224609	-0.0944481	0.0560969	0.00558414	-0.0514532	-0.190389	0.0779756	0.0475669
Malic acid	-0.0457106	0.210225	-0.147984	0.00191416	-0.013499	-0.0606937	-0.0967076	-0.0734577	0.0386921
A255002	-0.0762507	0.00429453	0.0117637	0.308928	-0.250389	0.0848001	0.0968437	-0.0794993	-0.119221
Ribofuranose	-0.0436027	0.161781	0.194128	-0.0147587	0.131289	-0.103582	0.0152727	-0.0627784	0.154135
Pyroglutamic acid	-0.142692	0.132121	0.0394854	-0.0495369	-0.110695	-0.178221	-0.14819	0.0471947	-0.089526
Glu	-0.115397	0.179538	-0.124345	-0.00727341	0.0177847	-0.0855517	-0.0587078	-0.0769479	0.0479512
2-Hydroxyglutaric acid	0.096996	-0.0267044	0.00567221	0.307816	0.0384211	0.166103	0.11281	0.218957	-0.0922372
A155006	0.205967	-0.0478739	-0.0112932	0.0319586	0.0594085	0.00696931	-0.0124823	-0.0418252	-0.0571388
4-Hydroxybenzoic acid	0.175653	0.111438	-0.000999646	0.0707749	0.0616891	0.125204	0.0899949	0.0244568	0.173036
A302004	0.0713377	0.0403037	0.183649	0.139532	-0.121192	-0.233984	-0.136847	0.0414792	-0.0283182
Arabinose	0.12148	-0.168608	0.105985	0.0397504	0.0330048	0.0543265	-0.0854065	-0.184653	-0.0991249
UNKNOW SUGAR 2	-0.125919	-0.128317	0.042561	0.247625	0.0205914	0.0474068	0.133166	0.0162116	0.103629
A170011	0.161903	0.0624328	0.125599	0.047634	-0.0422913	-0.110229	-0.128067	-0.15218	-0.30082
Glucose 1.6 anhidro beta (levoglucosan)	0.206557	-0.0064192	-0.0343368	0.00114101	0.07084	0.0530694	-0.0444106	0.00523741	-0.1513
Glycerol	0.122666	0.14815	0.0494099	0.101646	-0.108358	0.0224303	0.25341	-0.0792913	-0.0815015
2-methylglutaric acid	0.159437	0.127024	0.00629831	0.172346	0.0312222	-0.040903	-0.107709	-0.00469668	0.0971871
Lyxonic acid	0.0329588	0.130776	0.125182	0.245451	-0.204264	-0.0239323	0.0974569	0.0295409	0.0029061
Protocatechuic acid	0.186299	0.0110701	-0.0437086	-0.0795143	-0.0347244	-0.0579581	-0.163694	0.173644	-0.0949927
Citric acid	-0.0928892	0.177601	-0.158956	0.0411491	-0.0696562	-0.0471821	-0.0711559	-0.0136507	-0.0411172
Taxifolin	0.0675692	0.152062	-0.136222	-0.0679818	0.127174	0.155906	0.097518	0.216915	-0.23983
Dehydroascorbic acid dimer	-0.0515608	0.114009	-0.113098	-0.161121	-0.288378	0.0517435	0.143536	-0.0524149	0.0940906
Glucose	-0.117344	-0.188304	0.0658355	-0.01535	-0.049342	-0.143976	-0.0989247	-0.0118582	0.00962538
Catechin	-0.0338077	-0.20323	-0.046109	-0.0622659	-0.0756706	-0.224789	-0.104159	0.150427	-0.0137819
Fructose	-0.163518	0.0103815	-0.044272	0.0896957	0.262192	-0.0504439	0.043938	0.0490419	0.126841
UNKNOW SUGAR 5	-0.158133	-0.141628	0.0195964	0.129758	0.0904789	0.0384641	0.019979	0.0858105	0.0933234
UNKNOW SUGAR	-0.131437	-0.169705	0.0434686	0.165437	0.0833935	-0.00365733	-0.0174669	-0.0257779	-0.0204515
UNKNOW SUGAR 4	-0.131449	-0.169696	0.0434539	0.165442	0.0833671	-0.00365161	-0.0174808	-0.0257777	0.144619
Galactose	-0.161984	-0.069441	-0.0407222	0.154439	0.0088549	0.100012	-0.229167	0.0239484	0.0387608
Mannitol	0.128079	-0.00312248	-0.186447	0.146388	-0.0360598	0.118473	-0.0551035	-0.128594	-0.0483132
Gallic acid	0.141723	0.0704444	0.0944949	-0.0876809	0.215513	-0.0564947	0.0651965	0.199639	0.0180076
Palmitic acid	0.0521828	0.0819213	0.237776	0.0286845	-0.0383017	0.0753939	-0.211635	0.0572642	0.19138
Piceatannol	-0.0409697	0.221194	0.0806353	0.122573	-0.0026103	0.121787	0.0927168	0.0644058	-0.0773906
Myo-inositol	-0.086942	0.034412	0.241738	-0.0539436	-0.059458	-0.073441	-0.0207086	-0.174504	-0.135451
Cafeic acid	-0.146998	0.121113	-0.0073696	-0.101281	0.216968	0.0422431	0.0668641	0.0802736	-0.0907492
Lauric acid	-0.030837	0.133163	-0.136542	0.18036	0.252034	-0.00363883	-0.0909786	-0.0721333	0.0559957
2-H,8H-Benzo[1,2-b:3,4-b']dipyran-6-propanol, 5-methoxy-2,2,8,8-tetramethyl-, acetate	-0.104122	0.118972	0.18709	0.00146258	-0.0337269	0.168723	-0.0381644	-0.0713649	-0.0399505
UNKNOW SUGAR 9	-0.176352	-0.0613935	0.114621	0.0935284	0.104918	-0.00642393	-0.0265753	0.0390472	-0.182303
Miristic acid	-0.125896	0.112299	-0.0677241	-0.0216127	-0.0815838	0.272108	-0.131797	0.0557637	-0.0932324
Myo-inositol-1-phosphate	-0.104816	0.180706	-0.126215	0.011168	-0.0129011	-0.0124009	-0.156301	-0.0951194	0.0307947
A259002	0.0212531	0.0125042	-0.13788	0.116564	0.0116035	0.0675449	-0.0216302	-0.526409	-0.0623372
Adenosine	-0.153315	-0.0541324	-0.0221354	0.122895	0.196753	-0.0802652	0.088522	-0.223498	0.00688248
Sucrose	-0.0570869	0.125508	0.034424	-0.0106654	0.266524	-0.233141	0.199813	0.0168751	0.0522581
A275014	-0.153417	-0.0159926	-0.0658282	-0.0749672	-0.029246	0.298397	0.0274292	-0.0420793	0.0235323
A278004	-0.160689	0.0365158	0.0633463	-0.164909	-0.055504	0.150974	-0.184576	0.0328208	0.0138049
Trehalose	-0.0792545	0.118022	-0.0814103	0.0763583	-0.00895082	0.00282634	-0.423838	0.0486265	-0.0236769
UNKNOW SUGAR 10	0.0506277	-0.228595	-0.107761	0.0319231	0.0428072	-0.0878756	-0.0389659	0.00623759	-0.00306173

## Sheet: Table S6
Table S6: sPLS-based Integration proteome and metabolome datasets. Model was tuned keeping 125 protein (X) and 9 metabolite/physiology (Y) variables. Loadings relating each keep protein (X) or metabolite and physiological variables (Y) contribution to each two generated components are listed along the variable identifiers Proteins were identified by their respective Phytozome v5.5, UNIPROT-Viridi…
	X loadings				Y loadings
Variable	PC1	PC2		Variable	PC1	PC2
Cre01.g001100.t1.2	0	0		Ala	0	-0.325926
Cre01.g001750.t1.2	0	0		A114002	0	-0.445725
Cre01.g004300.t1.2	-0.0376956	0		Phosphoric acid monomethyl ester	0	0.426414
Cre01.g004350.t1.2	0	0		Urea	0	-0.167949
Cre01.g019250.t1.2	0	0		Ser	-0.363658	0.0144949
Cre01.g022500.t1.2	0	-0.239549		Putrescine	-0.0463674	-0.296289
Cre01.g025250.t1.1	0	-0.141926		Citramalic acid	-0.333608	-0.0806561
Cre01.g026450.t1.2	0	0		Malic acid	-0.381015	-0.0221849
Cre01.g026550.t1.1	0	0		Glu	-0.380454	0
Cre01.g028200.t2.1	0	0		Arabinose	0.345247	0
Cre01.g033550.t1.2	0	0		Glycerol	0	-0.500884
Cre01.g034000.t1.2	0	0		Citric acid	-0.383898	0
Cre01.g036850.t1.2	0	0		Dehydroascorbic acid dimer	-0.229313	0
Cre01.g039250.t2.1	-0.264151	0		UNKNOW SUGAR 5	0	0.373075
Cre01.g045550.t1.2	0	-0.0962699		Myo inositol 1 phosphate	-0.369953	0
Cre01.g047750.t1.2	-0.0396297	0		Sucrose	-0.0914797	0
Cre01.g049500.t1.2	-0.0716536	0
Cre01.g054800.t1.2	0	0
Cre01.g055453.t1.1	0	0
Cre01.g069472.t1.1	0	0
Cre02.g081050.t1.2	0	0
Cre02.g085450.t1.2	0	0
Cre02.g087150.t1.2	0	0
Cre02.g091100.t1.2	0	0
Cre02.g093650.t1.2	0	0
Cre02.g095133.t1.1	0	-0.170586
Cre02.g097400.t1.2	0	0
Cre02.g099850.t1.1	-0.0361837	0
Cre02.g101350.t1.2	0	0
Cre02.g103550.t1.2	0	-0.187768
Cre02.g104900.t1.2	-0.113662	0
Cre02.g106600.t1.2	0	-0.102704
Cre02.g111800.t1.2	0	0
Cre02.g115200.t1.2	0	0
Cre02.g120100.t1.2	0	0
Cre02.g142351.t1.1	0	0
Cre02.g142426.t1.1	0	0
Cre03.g144807.t1.1	0	0
Cre03.g145247.t1.1	0	0
Cre03.g145727.t1.1	0	-0.123964
Cre03.g145967.t1.1	0	0
Cre03.g149250.t1.2	-0.0539643	0
Cre03.g152150.t1.2	0	0
Cre03.g160500.t1.2	0	0
Cre03.g164600.t1.2	-0.0844139	0
Cre03.g169400.t1.2	0	0
Cre03.g173600.t1.2	0	0
Cre03.g175750.t1.2	-0.241525	0
Cre03.g181750.t2.1	0	-0.118585
Cre03.g183400.t1.1	0	0
Cre03.g194350.t1.2	0	0
Cre03.g199535.t1.1	0	0
Cre03.g199647.t1.1	-0.291782	0
Cre03.g199900.t1.2	0	0
Cre03.g199983.t1.1	-0.106884	0
Cre03.g200250.t1.2	0	0
Cre03.g203850.t1.2	0	0
Cre03.g204601.t1.1	0	0
Cre03.g213313.t1.1	0	-0.163104
Cre04.g215150.t2.1	0	0
Cre04.g216950.t1.2	0	0.0962866
Cre04.g217550.t1.1	0	0
Cre04.g220350.t2.1	0	0
Cre04.g221400.t1.2	-0.136108	0
Cre04.g229700.t1.2	0	0
Cre05.g234637.t1.1	-0.0431494	0
Cre05.g234638.t1.1	-0.103682	0
Cre05.g235550.t1.1	0	0
Cre06.g250950.t1.2	0	0
Cre06.g251650.t1.1	0	-0.0334407
Cre06.g252200.t1.2	-0.18323	0
Cre06.g261500.t1.2	0	-0.103839
Cre06.g262850.t1.2	0	0
Cre06.g264400.t1.1	0	0
Cre06.g268600.t1.2	0	0
Cre06.g269450.t1.2	0	0
Cre06.g269950.t1.2	0	0
Cre06.g272850.t1.2	0	0
Cre06.g273000.t1.2	-0.135569	0
Cre06.g273413.t1.1	0	0
Cre06.g273600.t1.2	-0.0912489	0
Cre06.g274650.t1.1	0	-0.148716
Cre06.g278221.t1.1	0	0
Cre06.g278239.t2.1	0	0
Cre06.g280800.t1.2	0	0
Cre06.g280950.t1.2	-0.0350124	0
Cre06.g284000.t1.2	0	-0.113577
Cre06.g296250.t1.1	0	-0.219983
Cre06.g298100.t1.2	0	0
Cre06.g298350.t1.2	0	0
Cre06.g300700.t1.1	0	0
Cre06.g306300.t1.2	0	0
Cre06.g306850.t1.2	0	0
Cre06.g308250.t1.2	0	0
Cre06.g308500.t1.2	0	0
Cre07.g318750.t1.2	0	0
Cre07.g321400.t1.1	0	0
Cre07.g324200.t1.2	0	0
Cre07.g325734.t1.1	0	0
Cre07.g325748.t1.1	0	-0.137356
Cre07.g330200.t1.2	0	0
Cre07.g331500.t1.1	0	0
Cre07.g338451.t1.1	0	0
Cre07.g349200.t1.2	0	0
Cre07.g350500.t1.2	0	0
Cre07.g352251.t1.1	0	0
Cre07.g353450.t1.2	0	0
Cre07.g353550.t1.2	0	0
Cre07.g356350.t1.1	0	0
Cre07.g356400.t1.2	0	0
Cre07.g356600.t1.2	-0.2672	0
Cre08.g379200.t1.1	0	0
Cre08.g380201.t1.1	0	0
Cre09.g386200.t1.1	0	0
Cre09.g387000.t1.2	0	0
Cre09.g387875.t1.1	0	0
Cre09.g388650.t1.1	0	-0.225176
Cre09.g388726.t3.1	0	0
Cre09.g390615.t1.1	-0.0516124	0
Cre09.g390763.t1.1	0	0
Cre09.g392766.t1.1	-0.21055	0
Cre09.g393358.t1.1	0	0
Cre09.g395250.t1.1	0	-0.120952
Cre09.g395350.t1.1	0	0
Cre09.g395650.t1.1	0	0
Cre09.g397200.t1.2	0	0
Cre09.g400050.t1.1	0	-0.141818
Cre09.g400627.t1.1	-0.293172	0
Cre09.g405800.t1.2	0	0
Cre09.g406050.t1.2	0	0
Cre09.g406600.t1.1	0	0
Cre09.g407016.t1.1	0	-0.239512
Cre09.g408200.t1.2	-0.133695	0
Cre09.g416850.t1.2	0	0
Cre10.g417700.t1.2	-0.18635	0
Cre10.g420750.t1.2	0	0
Cre10.g421600.t1.2	0	0
Cre10.g421850.t1.2	0	0
Cre10.g423500.t1.2	0	0
Cre10.g423650.t1.2	0	0
Cre10.g427250.t1.2	-0.0444775	0
Cre10.g432800.t1.2	0	0
Cre10.g434450.t1.2	0	0
Cre10.g439100.t1.2	0	0
Cre10.g440050.t1.2	0	0
Cre10.g441200.t1.2	0	0
Cre10.g442700.t1.2	0	0
Cre10.g443250.t1.2	0	0
Cre10.g450400.t1.2	-0.251343	0
Cre10.g466650.t1.2	0	0
Cre10.g466850.t1.1	0	0
Cre11.g467755.t1.1	0	-0.128158
Cre11.g467759.t1.1	0	0.123541
Cre11.g468750.t1.2	0	0
Cre11.g478156.t2.1	0	0
Cre11.g478800.t1.2	0	0
Cre11.g479500.t1.2	0	0
Cre11.g481126.t2.1	0	0
Cre12.g483650.t1.2	0	0
Cre12.g484000.t1.2	0	0
Cre12.g484050.t1.2	0	0
Cre12.g486100.t1.2	0	0
Cre12.g487100.t1.2	0	-0.12979
Cre12.g489153.t1.1	0	0
Cre12.g490000.t1.2	0	0
Cre12.g490850.t1.1	-0.0398498	0
Cre12.g494050.t1.2	0	0
Cre12.g495650.t1.2	0	-0.238813
Cre12.g498100.t1.2	-0.186128	0
Cre12.g498950.t1.2	0	0
Cre12.g500500.t2.1	0	0
Cre12.g504550.t1.2	0	0
Cre12.g508500.t1.2	0	0.0916573
Cre12.g515650.t1.2	0	0
Cre12.g519100.t1.2	0	0
Cre12.g523300.t1.2	0	0
Cre12.g526750.t1.2	0	0
Cre12.g529651.t1.1	0	0
Cre12.g531550.t1.2	0	0
Cre12.g532100.t1.2	0	0
Cre12.g537200.t1.2	0	0
Cre12.g542350.t1.2	-0.161231	0
Cre12.g549300.t1.2	0	-0.192984
Cre12.g554953.t1.1	0	0
Cre12.g558100.t1.2	0	0
Cre12.g558700.t1.2	0	0
Cre12.g561550.t1.2	0	-0.142787
Cre13.g562550.t1.1	0	-0.138059
Cre13.g563600.t1.1	0	0
Cre13.g564250.t1.2	0	0
Cre13.g565450.t1.2	-0.215362	0
Cre13.g565800.t1.2	0	0
Cre13.g567600.t1.2	0	-0.0573542
Cre13.g568900.t1.2	0	0
Cre13.g571050.t1.1	0	0
Cre13.g573351.t1.2	0	0
Cre13.g573400.t1.2	0	0
Cre13.g577250.t1.2	0	0
Cre13.g578451.t1.1	0	-0.266372
Cre13.g582800.t1.2	0	-0.225531
Cre13.g587050.t1.2	0	0
Cre13.g591200.t1.2	0	0
Cre13.g592450.t1.2	0	0
Cre13.g602450.t1.2	0	-0.114483
Cre14.g614300.t1.2	0	0
Cre14.g614900.t2.1	0	0
Cre14.g619550.t2.1	0	0
Cre14.g621450.t1.2	0	0
Cre14.g626900.t1.2	0	0
Cre15.g635850.t2.1	-0.0488513	0
Cre15.g643550.t1.2	0	0
Cre16.g651550.t1.2	0	0
Cre16.g652550.t1.2	0	0
Cre16.g653350.t1.2	0	0
Cre16.g656400.t1.2	0	0
Cre16.g658200.t1.1	0	0
Cre16.g661350.t1.2	0	0
Cre16.g671000.t1.2	0	-0.236496
Cre16.g674950.t1.2	0	0
Cre16.g675958.t1.1	0	-0.0750995
Cre16.g677026.t1.1	0	0
Cre16.g677500.t1.2	0	0
Cre16.g680000.t1.2	-0.131493	0
Cre16.g682725.t1.1	0	0
Cre16.g682800.t1.2	-0.243657	0
Cre16.g689087.t1.1	0	0
Cre16.g691800.t1.1	-0.119709	0
Cre17.g696250.t2.1	-0.0625007	0
Cre17.g697450.t1.2	0	0
Cre17.g701700.t2.1	0	0
Cre17.g705400.t1.2	0	0
Cre17.g708750.t1.2	0	0
Cre17.g715850.t1.2	0	0
Cre17.g721300.t1.2	0	0
Cre17.g723650.t1.2	0	0
Cre17.g725350.t2.1	-0.0574721	0
Cre17.g727700.t1.1	-0.132614	0
Cre17.g727950.t1.1	0	0
Cre17.g732300.t1.2	0	0
Cre17.g741450.t1.2	-0.116668	0
Cre17.g742450.t1.1	0	0
Cre17.g743897.t1.1	0	0
Cre17.g746997.t1.1	0	0
Cre18.g749497.t1.1	0	0
au5.g1142_t1	0	0.0713966
Cre12.g532550.t1.1	0	0
Cre06.g278135.t1.1	-0.295759	0
au5.g13269_t1	0	0
Cre09.g400950.t1.2	0	-0.20974
Q28107	0	0.158638
Q7Z3Y7	0	0
Cre02.g084500.t1.1	0	0.0583382
Cre03.g205585.t1.1	0	0
Cre09.g389350.t1.1	0	0
Cre09.g397550.t1.1	-0.0183745	0
Cre09.g401293.t1.1	0	0
Cre11.g478850.t1.2	0	0
Cre12.g535050.t1.1	0	0
Cre16.g669549.t1.1	0	0
Cre12.g552402.t1.1	0	0
Cre15.g636450.t1.2	0	-0.208035
Cre16.g654500.t1.1	0	0
Cre16.g658650.t1.1	0	0
au5.g4717_t1	0	0
Q32065	0	0.0680576
Q8HTL1	0	0
